# Supplementary material for: 3-Fluoro­anilinium 4-methyl­benzene­sulfonate
Source: Acta Crystallogr Sect E Struct Rep Online. 2011 Oct 12;67(Pt 11):o2924. doi: 10.1107/S1600536811041055 (PMC3247338; doi:10.1107/S1600536811041055)
Supplement: Supplementary file 1 [file e-67-o2924-sup1.cif]

##############################################################################
#                                                                            #
# This CIF contains the data in a paper accepted for publication in          #
# Acta Crystallographica Section E. It conforms to the requirements of       #
# Notes for Authors for Acta Crystallographica Section E, and has been       #
# peer reviewed under the auspices of the IUCr Commission on Journals.       #
#                                                                            #
# Full details of the Crystallographic Information File format               #
# are given in the paper "The Crystallographic Information File (CIF):       #
# a New Standard Archive File for Crystallography" by S. R. Hall, F. H.      #
# Allen and I. D. Brown [Acta Cryst. (1991), A47, 655-685].                  #
#                                                                            #
# The current version of the core CIF dictionary is obtainable from          #
# ftp://ftp.iucr.org/pub/cif_core.dic.                                       #
#                                                                            #
# Software is freely available for graphical display of the structure(s)     #
# in this CIF. For information consult the CIF software page                 #
# http://www.iucr.org/resources/cif/software.                                #
#                                                                            #
# This file may be used for bona fide research purposes within the           #
# scientific community so long as proper attribution is given to the journal # 
# article from which it was obtained.                                        #
#                                                                            #
##############################################################################
data_global
_audit_creation_method     SHELXL-97
_journal_date_recd_electronic     2011-08-30
_journal_date_accepted     2011-10-05
_journal_name_full     'Acta Crystallographica, Section E'
_journal_year     2011
_journal_volume     67
_journal_issue     11
_journal_page_first     o2924
_journal_page_last     o2924
_journal_paper_category     QO
_journal_coeditor_code     LH5330
_publ_contact_author_name     'Jasinski, Jerry P.'
_publ_contact_author_address
;
Department of Chemistry
Keene State College
229 Main Street
Keene, New Hampshire 03435, USA
;
_publ_contact_author_email     jjasinski@keene.edu
_publ_contact_author_fax     ?
_publ_contact_author_phone     '603 358-2563'
_publ_section_title
;
3-Fluoroanilinium 4-methylbenzenesulfonate
;
loop_
    _publ_author_name
    _publ_author_address
    'Jasinski, Jerry P.'
;
Department of Chemistry
Keene State College
229 Main Street
Keene, NH 03435-2001, USA
;
    'Golen, James A.'
;
Department of Chemistry
Keene State College
229 Main Street
Keene, NH 03435-2001, USA
;
    'Praveen, A. S.'
;
Department of Studies in Chemistry
University of Mysore
Manasagangotri, Mysore 570 006, India
;
    'Yathirajan, H. S.'
;
Department of Studies in Chemistry
University of Mysore
Manasagangotri, Mysore 570 006, India
;
    'Narayana, B.'
;
Department of Studies in Chemistry
Mangalore University
Mangalagangotri, 574 199, India
;
_iucr_refine_instructions_details
;
TITL HSY1123 in P2(1)/n
CELL  1.54178  14.5385   6.4939  14.5522   90.000   91.429   90.000
ZERR     4.00   0.0007   0.0003   0.0007    0.000    0.004    0.000
LATT 1
SYMM  1/2 - X, 1/2 + Y, 1/2 - Z
SFAC C  H  N  O  F  S
UNIT 52  56  4  12  4  4
MERG 2
rem colorless rod
L.S. 20
ACTA 50
BOND $h
FMAP 2
PLAN 20
size 0.07 0.10 0.40
conf
htab n1 o3_$2
htab n1 o3_$1
htab n1 o1_$1
htab n1 o3
htab n1 o2
eqiv $2 -x+2, -y+1, -z+1
eqiv $1 x, y+1, z
htab 3
temp -100
WGHT    0.066500    0.276300
FVAR       0.49201
S1    6    0.843385    0.251223    0.463984    11.00000    0.03201    0.03749 =
         0.02834   -0.00070    0.00377   -0.00209
F1    5    0.933739    1.139248    0.842797    11.00000    0.12252    0.06602 =
         0.04999   -0.02245    0.00732   -0.00952
O1    4    0.794396    0.060745    0.482370    11.00000    0.04543    0.04518 =
         0.04132    0.00510    0.00319   -0.00799
O2    4    0.790791    0.433047    0.488540    11.00000    0.04131    0.04667 =
         0.03593   -0.00570    0.00641    0.00360
O3    4    0.935256    0.253932    0.507093    11.00000    0.03607    0.05802 =
         0.03088    0.00058    0.00184   -0.00226
N1    3    0.889965    0.750142    0.566855    11.00000    0.03536    0.04014 =
         0.03450   -0.00146    0.00646   -0.00067
AFIX 137
H1NC  2    0.861004    0.633168    0.547451    11.00000   -1.20000
H1NB  2    0.950447    0.743866    0.552434    11.00000   -1.20000
H1NA  2    0.863402    0.861086    0.538707    11.00000   -1.20000
AFIX   0
C1    1    0.858996    0.262288    0.344044    11.00000    0.02889    0.04409 =
         0.02862   -0.00054    0.00284    0.00114
C2    1    0.832460    0.101844    0.287874    11.00000    0.03914    0.05791 =
         0.04164   -0.01109    0.00381   -0.01228
AFIX  43
H2A   2    0.804163   -0.016472    0.313157    11.00000   -1.20000
AFIX   0
C3    1    0.846997    0.112851    0.194551    11.00000    0.04079    0.08588 =
         0.04109   -0.02140    0.00224   -0.00927
AFIX  43
H3A   2    0.829072    0.000678    0.156215    11.00000   -1.20000
AFIX   0
C4    1    0.887116    0.284002    0.156009    11.00000    0.03260    0.09323 =
         0.03237   -0.00313    0.00184    0.00963
C5    1    0.912601    0.445845    0.213209    11.00000    0.04539    0.06331 =
         0.04484    0.01353    0.00978    0.00463
AFIX  43
H5A   2    0.939780    0.565172    0.187630    11.00000   -1.20000
AFIX   0
C6    1    0.899154    0.436800    0.307112    11.00000    0.04596    0.04673 =
         0.03931    0.00068    0.00622   -0.00137
AFIX  43
H6A   2    0.917168    0.548488    0.345691    11.00000   -1.20000
AFIX   0
C7    1    0.902332    0.293254    0.053687    11.00000    0.05282    0.13867 =
         0.03395    0.00365    0.00564    0.01097
AFIX 137
H7A   2    0.849806    0.230483    0.020780    11.00000   -1.50000
H7B   2    0.958623    0.218035    0.039349    11.00000   -1.50000
H7C   2    0.908429    0.437239    0.034613    11.00000   -1.50000
AFIX   0
C8    1    0.903567    0.964469    0.801192    11.00000    0.05128    0.05325 =
         0.04152   -0.00889    0.00386    0.00461
C9    1    0.912931    0.948927    0.707416    11.00000    0.04545    0.04050 =
         0.03747   -0.00057    0.00730    0.00114
AFIX  43
H9A   2    0.939461    1.056586    0.672698    11.00000   -1.20000
AFIX   0
C10   1    0.881995    0.769927    0.666494    11.00000    0.02826    0.04325 =
         0.03342    0.00014    0.00667    0.00238
C11   1    0.843568    0.613164    0.715938    11.00000    0.04014    0.05416 =
         0.04400    0.00358    0.00367   -0.00926
AFIX  43
H11A  2    0.823215    0.490590    0.686163    11.00000   -1.20000
AFIX   0
C12   1    0.834957    0.636782    0.810149    11.00000    0.04041    0.07418 =
         0.04469    0.01388    0.01005   -0.00889
AFIX  43
H12A  2    0.808140    0.529721    0.845003    11.00000   -1.20000
AFIX   0
C13   1    0.864756    0.813036    0.853433    11.00000    0.03998    0.07855 =
         0.03376    0.00276    0.00909    0.00848
AFIX  43
H13A  2    0.858702    0.829889    0.917848    11.00000   -1.20000
HKLF    4
REM  HSY1123 in P2(1)/n
REM R1 =  0.0397 for   2076 Fo > 4sig(Fo)  and  0.0514 for all   2642 data
REM    174 parameters refined using      0 restraints
END
WGHT      0.0662      0.2811
REM Highest difference peak  0.341,  deepest hole -0.343,  1-sigma level  0.049
Q1    1   0.8555  0.2542  0.4006  11.00000  0.05    0.34
Q2    1   0.9628  0.3520  0.0416  11.00000  0.05    0.23
Q3    1   0.9655  0.3286  0.4750  11.00000  0.05    0.21
Q4    1   0.9030  0.2517  0.4974  11.00000  0.05    0.20
Q5    1   0.9754  0.2224  0.4692  11.00000  0.05    0.19
Q6    1   0.8363  0.0749  0.4641  11.00000  0.05    0.19
Q7    1   0.8073  0.3527  0.4947  11.00000  0.05    0.18
Q8    1   0.8499  0.3760  0.0233  11.00000  0.05    0.18
Q9    1   0.8084 -0.0263  0.4408  11.00000  0.05    0.17
Q10   1   0.8065  0.1471  0.4932  11.00000  0.05    0.17
Q11   1   0.8974  0.8590  0.8262  11.00000  0.05    0.16
Q12   1   1.0169  0.2408  0.5315  11.00000  0.05    0.16
Q13   1   0.7466  0.0661  0.4523  11.00000  0.05    0.15
Q14   1   0.8809  0.3581  0.3246  11.00000  0.05    0.15
Q15   1   0.9144  0.3462  0.1828  11.00000  0.05    0.15
Q16   1   0.9181  0.8350  0.6865  11.00000  0.05    0.15
Q17   1   0.9622  1.0766  0.8761  11.00000  0.05    0.14
Q18   1   0.9432  0.2641  0.5498  11.00000  0.05    0.14
Q19   1   0.9364  0.9196  0.7527  11.00000  0.05    0.14
Q20   1   0.9377  0.4824  0.2006  11.00000  0.05    0.14
;
data_I
_chemical_name_systematic
;
3-Fluoroanilinium 4-methylbenzenesulfonate
;
_chemical_name_common     ?
_chemical_formula_moiety     'C6 H7 F N +, C7 H7 O3 S -'
_chemical_formula_sum     'C13 H14 F N O3 S'
_chemical_formula_iupac     'C6 H7 F N +, C7 H7 O3 S -'
_chemical_formula_weight     283.31
_chemical_melting_point     ?
_symmetry_cell_setting     monoclinic
_symmetry_space_group_name_H-M     'P 21/n'
_symmetry_space_group_name_Hall     '-P 2yn'
loop_
    _symmetry_equiv_pos_as_xyz
    'x, y, z'
    '-x+1/2, y+1/2, -z+1/2'
    '-x, -y, -z'
    'x-1/2, -y-1/2, z-1/2'
_cell_length_a     14.5385(7)
_cell_length_b     6.4939(3)
_cell_length_c     14.5522(7)
_cell_angle_alpha     90.00
_cell_angle_beta     91.429(4)
_cell_angle_gamma     90.00
_cell_volume     1373.47(11)
_cell_formula_units_Z     4
_cell_measurement_reflns_used     2843
_cell_measurement_theta_min     4.24
_cell_measurement_theta_max     71.32
_cell_measurement_temperature     173(2)
_exptl_crystal_description     rod
_exptl_crystal_colour     colorless
_exptl_crystal_size_max     0.40
_exptl_crystal_size_mid     0.10
_exptl_crystal_size_min     0.07
_exptl_crystal_density_diffrn     1.370
_exptl_crystal_density_meas     ?
_exptl_crystal_density_method     'not measured'
_exptl_crystal_F_000     592
_exptl_absorpt_coefficient_mu     2.251
_exptl_absorpt_correction_type     multi-scan
_exptl_absorpt_process_details
;
(CrysAlis RED; Oxford Diffraction, 2010)
;
_exptl_absorpt_correction_T_min     0.4662
_exptl_absorpt_correction_T_max     0.8583
_exptl_special_details     ?
_diffrn_ambient_temperature     173(2)
_diffrn_radiation_type     CuK\a
_diffrn_radiation_wavelength     1.54178
_diffrn_radiation_source     'Enhance (Cu) X-ray Source'
_diffrn_radiation_monochromator     'graphite'
_diffrn_measurement_device_type     'Oxford Diffraction Xcalibur Eos Gemini'
_diffrn_measurement_method     \w
_diffrn_detector_area_resol_mean     16.1500
_diffrn_reflns_number     8663
_diffrn_reflns_av_R_equivalents     0.0300
_diffrn_reflns_av_sigmaI/netI     0.0277
_diffrn_reflns_theta_min     4.25
_diffrn_reflns_theta_max     71.45
_diffrn_reflns_theta_full     71.45
_diffrn_measured_fraction_theta_max     0.992
_diffrn_measured_fraction_theta_full     0.992
_diffrn_reflns_limit_h_min     -17
_diffrn_reflns_limit_h_max     17
_diffrn_reflns_limit_k_min     -7
_diffrn_reflns_limit_k_max     7
_diffrn_reflns_limit_l_min     -13
_diffrn_reflns_limit_l_max     17
_refine_special_details
;
Refinement of <i>F</i>^2^ against ALL reflections. The weighted <i>R</i>-factor
<i>wR</i> and goodness of fit <i>S</i> are based on <i>F</i>^2^, conventional
<i>R</i>-factors <i>R</i> are based on <i>F</i>, with <i>F</i> set to zero for
negative <i>F</i>^2^. The threshold expression of <i>F</i>^2^ >
\s(<i>F</i>^2^) is used only for calculating <i>R</i>-factors(gt) <i>etc</i>.
and is not relevant to the choice of reflections for refinement.
<i>R</i>-factors based on <i>F</i>^2^ are statistically about twice as large
as those based on <i>F</i>, and <i>R</i>- factors based on ALL data will be
even larger.
;
_reflns_number_total     2642
_reflns_number_gt     2076
_reflns_threshold_expression     I>2sigma(I)
_refine_ls_structure_factor_coef     Fsqd
_refine_ls_matrix_type     full
_refine_ls_R_factor_all     0.0514
_refine_ls_R_factor_gt     0.0397
_refine_ls_wR_factor_gt     0.1124
_refine_ls_wR_factor_ref     0.1211
_refine_ls_goodness_of_fit_ref     1.048
_refine_ls_restrained_S_all     1.048
_refine_ls_number_reflns     2642
_refine_ls_number_parameters     174
_refine_ls_number_restraints     0
_refine_ls_hydrogen_treatment     constr
_refine_ls_weighting_scheme     calc
_refine_ls_weighting_details
         'calc w=1/[\s^2^(Fo^2^)+(0.0665P)^2^+0.2763P] where P=(Fo^2^+2Fc^2^)/3'
_atom_sites_solution_hydrogens     geom
_atom_sites_solution_primary     direct
_atom_sites_solution_secondary     difmap
_refine_ls_shift/su_max     0.000
_refine_ls_shift/su_mean     0.000
_refine_diff_density_max     0.341
_refine_diff_density_min     -0.343
_refine_ls_extinction_method     none
_refine_ls_extinction_coef     ?
loop_
    _atom_type_symbol
    _atom_type_description
    _atom_type_scat_dispersion_real
    _atom_type_scat_dispersion_imag
    _atom_type_scat_source
    'C' 'C' 0.0181 0.0091
                         'International Tables Vol C Tables 4.2.6.8 and 6.1.1.4'
    'H' 'H' 0.0000 0.0000
                         'International Tables Vol C Tables 4.2.6.8 and 6.1.1.4'
    'N' 'N' 0.0311 0.0180
                         'International Tables Vol C Tables 4.2.6.8 and 6.1.1.4'
    'O' 'O' 0.0492 0.0322
                         'International Tables Vol C Tables 4.2.6.8 and 6.1.1.4'
    'F' 'F' 0.0727 0.0534
                         'International Tables Vol C Tables 4.2.6.8 and 6.1.1.4'
    'S' 'S' 0.3331 0.5567
                         'International Tables Vol C Tables 4.2.6.8 and 6.1.1.4'
_computing_data_collection     '<i>CrysAlis PRO</i> (Oxford Diffraction, 2010)'
_computing_cell_refinement     '<i>CrysAlis PRO</i> (Oxford Diffraction, 2010)'
_computing_data_reduction     '<i>CrysAlis RED</i> (Oxford Diffraction, 2010)'
_computing_structure_solution     '<i>SHELXS97</i> (Sheldrick, 2008)'
_computing_structure_refinement     '<i>SHELXL97</i> (Sheldrick, 2008)'
_computing_molecular_graphics     '<i>SHELXTL</i> (Sheldrick, 2008)'
_computing_publication_material     '<i>SHELXTL</i> (Sheldrick, 2008)'
loop_
    _atom_site_type_symbol
    _atom_site_label
    _atom_site_fract_x
    _atom_site_fract_y
    _atom_site_fract_z
    _atom_site_U_iso_or_equiv
    _atom_site_adp_type
    _atom_site_calc_flag
    _atom_site_refinement_flags
    _atom_site_occupancy
    _atom_site_symmetry_multiplicity
    _atom_site_disorder_assembly
    _atom_site_disorder_group
    S S1 0.84338(3) 0.25122(6) 0.46398(3) 0.03256(17) Uani d . 1 1 . .
    F F1 0.93374(13) 1.1392(2) 0.84280(10) 0.0794(5) Uani d . 1 1 . .
    O O1 0.79440(10) 0.0607(2) 0.48237(9) 0.0439(4) Uani d . 1 1 . .
    O O2 0.79079(9) 0.4330(2) 0.48854(9) 0.0412(3) Uani d . 1 1 . .
    O O3 0.93526(10) 0.2539(2) 0.50709(9) 0.0416(3) Uani d . 1 1 . .
    N N1 0.88997(11) 0.7501(2) 0.56685(11) 0.0366(4) Uani d . 1 1 . .
    H H1NC 0.8610 0.6332 0.5475 0.044 Uiso calc R 1 1 . .
    H H1NB 0.9504 0.7439 0.5524 0.044 Uiso calc R 1 1 . .
    H H1NA 0.8634 0.8611 0.5387 0.044 Uiso calc R 1 1 . .
    C C1 0.85900(13) 0.2623(3) 0.34404(12) 0.0338(4) Uani d . 1 1 . .
    C C2 0.83246(14) 0.1018(4) 0.28787(14) 0.0462(5) Uani d . 1 1 . .
    H H2A 0.8042 -0.0165 0.3132 0.055 Uiso calc R 1 1 . .
    C C3 0.84700(15) 0.1129(4) 0.19455(15) 0.0559(6) Uani d . 1 1 . .
    H H3A 0.8291 0.0007 0.1562 0.067 Uiso calc R 1 1 . .
    C C4 0.88712(14) 0.2840(4) 0.15601(14) 0.0527(6) Uani d . 1 1 . .
    C C5 0.91260(15) 0.4458(4) 0.21321(15) 0.0510(6) Uani d . 1 1 . .
    H H5A 0.9398 0.5652 0.1876 0.061 Uiso calc R 1 1 . .
    C C6 0.89915(14) 0.4368(3) 0.30711(14) 0.0439(5) Uani d . 1 1 . .
    H H6A 0.9172 0.5485 0.3457 0.053 Uiso calc R 1 1 . .
    C C7 0.90233(19) 0.2933(5) 0.05369(16) 0.0751(9) Uani d . 1 1 . .
    H H7A 0.8498 0.2305 0.0208 0.113 Uiso calc R 1 1 . .
    H H7B 0.9586 0.2180 0.0393 0.113 Uiso calc R 1 1 . .
    H H7C 0.9084 0.4372 0.0346 0.113 Uiso calc R 1 1 . .
    C C8 0.90357(16) 0.9645(3) 0.80119(15) 0.0486(5) Uani d . 1 1 . .
    C C9 0.91293(14) 0.9489(3) 0.70742(13) 0.0410(5) Uani d . 1 1 . .
    H H9A 0.9395 1.0566 0.6727 0.049 Uiso calc R 1 1 . .
    C C10 0.88200(13) 0.7699(3) 0.66649(13) 0.0349(4) Uani d . 1 1 . .
    C C11 0.84357(14) 0.6132(3) 0.71594(14) 0.0461(5) Uani d . 1 1 . .
    H H11A 0.8232 0.4906 0.6862 0.055 Uiso calc R 1 1 . .
    C C12 0.83496(15) 0.6368(4) 0.81015(15) 0.0529(6) Uani d . 1 1 . .
    H H12A 0.8081 0.5297 0.8450 0.064 Uiso calc R 1 1 . .
    C C13 0.86476(15) 0.8130(4) 0.85343(14) 0.0506(5) Uani d . 1 1 . .
    H H13A 0.8587 0.8299 0.9178 0.061 Uiso calc R 1 1 . .
loop_
    _atom_site_aniso_label
    _atom_site_aniso_U_11
    _atom_site_aniso_U_22
    _atom_site_aniso_U_33
    _atom_site_aniso_U_12
    _atom_site_aniso_U_13
    _atom_site_aniso_U_23
    S1 0.0320(3) 0.0375(3) 0.0283(3) -0.00209(16) 0.00377(18) -0.00070(17)
    F1 0.1225(14) 0.0660(10) 0.0500(8) -0.0095(9) 0.0073(8) -0.0225(7)
    O1 0.0454(8) 0.0452(8) 0.0413(7) -0.0080(6) 0.0032(6) 0.0051(6)
    O2 0.0413(8) 0.0467(8) 0.0359(7) 0.0036(6) 0.0064(6) -0.0057(6)
    O3 0.0361(8) 0.0580(9) 0.0309(7) -0.0023(6) 0.0018(6) 0.0006(6)
    N1 0.0354(9) 0.0401(8) 0.0345(8) -0.0007(6) 0.0065(7) -0.0015(6)
    C1 0.0289(9) 0.0441(10) 0.0286(9) 0.0011(7) 0.0028(7) -0.0005(7)
    C2 0.0391(11) 0.0579(12) 0.0416(11) -0.0123(9) 0.0038(9) -0.0111(9)
    C3 0.0408(12) 0.0859(17) 0.0411(11) -0.0093(11) 0.0022(9) -0.0214(11)
    C4 0.0326(11) 0.0932(18) 0.0324(11) 0.0096(11) 0.0018(9) -0.0031(11)
    C5 0.0454(13) 0.0633(14) 0.0448(12) 0.0046(10) 0.0098(10) 0.0135(10)
    C6 0.0460(12) 0.0467(11) 0.0393(10) -0.0014(9) 0.0062(9) 0.0007(9)
    C7 0.0528(15) 0.139(3) 0.0339(12) 0.0110(16) 0.0056(11) 0.0037(14)
    C8 0.0513(13) 0.0533(12) 0.0415(11) 0.0046(10) 0.0039(9) -0.0089(9)
    C9 0.0455(12) 0.0405(10) 0.0375(10) 0.0011(8) 0.0073(8) -0.0006(8)
    C10 0.0283(9) 0.0433(10) 0.0334(9) 0.0024(7) 0.0067(7) 0.0001(7)
    C11 0.0401(11) 0.0542(12) 0.0440(11) -0.0093(9) 0.0037(9) 0.0036(9)
    C12 0.0404(12) 0.0742(16) 0.0447(12) -0.0089(11) 0.0100(9) 0.0139(11)
    C13 0.0400(11) 0.0786(15) 0.0338(10) 0.0085(11) 0.0091(9) 0.0028(10)
_geom_special_details
;
 All esds (except the esd in the dihedral angle between two l.s. planes)
 are estimated using the full covariance matrix.  The cell esds are taken
 into account individually in the estimation of esds in distances, angles
 and torsion angles; correlations between esds in cell parameters are only
 used when they are defined by crystal symmetry.  An approximate (isotropic)
 treatment of cell esds is used for estimating esds involving l.s. planes.
;
loop_
    _geom_bond_atom_site_label_1
    _geom_bond_atom_site_label_2
    _geom_bond_site_symmetry_2
    _geom_bond_distance
    _geom_bond_publ_flag
    S1 O1 . 1.4555(14) ?
    S1 O2 . 1.4561(14) ?
    S1 O3 . 1.4615(15) ?
    S1 C1 . 1.7671(18) ?
    F1 C8 . 1.354(3) ?
    N1 C10 . 1.463(2) ?
    N1 H1NC . 0.9100 ?
    N1 H1NB . 0.9100 ?
    N1 H1NA . 0.9100 ?
    C1 C2 . 1.374(3) ?
    C1 C6 . 1.389(3) ?
    C2 C3 . 1.381(3) ?
    C2 H2A . 0.9500 ?
    C3 C4 . 1.381(3) ?
    C3 H3A . 0.9500 ?
    C4 C5 . 1.385(3) ?
    C4 C7 . 1.512(3) ?
    C5 C6 . 1.386(3) ?
    C5 H5A . 0.9500 ?
    C6 H6A . 0.9500 ?
    C7 H7A . 0.9800 ?
    C7 H7B . 0.9800 ?
    C7 H7C . 0.9800 ?
    C8 C13 . 1.373(3) ?
    C8 C9 . 1.378(3) ?
    C9 C10 . 1.376(3) ?
    C9 H9A . 0.9500 ?
    C10 C11 . 1.373(3) ?
    C11 C12 . 1.388(3) ?
    C11 H11A . 0.9500 ?
    C12 C13 . 1.371(3) ?
    C12 H12A . 0.9500 ?
    C13 H13A . 0.9500 ?
loop_
    _geom_angle_atom_site_label_1
    _geom_angle_atom_site_label_2
    _geom_angle_atom_site_label_3
    _geom_angle_site_symmetry_1
    _geom_angle_site_symmetry_3
    _geom_angle
    _geom_angle_publ_flag
    O1 S1 O2 . . 112.44(8) ?
    O1 S1 O3 . . 112.18(8) ?
    O2 S1 O3 . . 111.39(8) ?
    O1 S1 C1 . . 106.95(8) ?
    O2 S1 C1 . . 106.89(8) ?
    O3 S1 C1 . . 106.56(8) ?
    C10 N1 H1NC . . 109.5 ?
    C10 N1 H1NB . . 109.5 ?
    H1NC N1 H1NB . . 109.5 ?
    C10 N1 H1NA . . 109.5 ?
    H1NC N1 H1NA . . 109.5 ?
    H1NB N1 H1NA . . 109.5 ?
    C2 C1 C6 . . 120.20(18) ?
    C2 C1 S1 . . 121.05(15) ?
    C6 C1 S1 . . 118.74(14) ?
    C1 C2 C3 . . 119.9(2) ?
    C1 C2 H2A . . 120.1 ?
    C3 C2 H2A . . 120.1 ?
    C4 C3 C2 . . 121.2(2) ?
    C4 C3 H3A . . 119.4 ?
    C2 C3 H3A . . 119.4 ?
    C3 C4 C5 . . 118.42(19) ?
    C3 C4 C7 . . 120.4(2) ?
    C5 C4 C7 . . 121.2(2) ?
    C4 C5 C6 . . 121.2(2) ?
    C4 C5 H5A . . 119.4 ?
    C6 C5 H5A . . 119.4 ?
    C5 C6 C1 . . 119.1(2) ?
    C5 C6 H6A . . 120.4 ?
    C1 C6 H6A . . 120.4 ?
    C4 C7 H7A . . 109.5 ?
    C4 C7 H7B . . 109.5 ?
    H7A C7 H7B . . 109.5 ?
    C4 C7 H7C . . 109.5 ?
    H7A C7 H7C . . 109.5 ?
    H7B C7 H7C . . 109.5 ?
    F1 C8 C13 . . 119.1(2) ?
    F1 C8 C9 . . 117.7(2) ?
    C13 C8 C9 . . 123.2(2) ?
    C10 C9 C8 . . 116.80(19) ?
    C10 C9 H9A . . 121.6 ?
    C8 C9 H9A . . 121.6 ?
    C11 C10 C9 . . 122.15(19) ?
    C11 C10 N1 . . 119.83(17) ?
    C9 C10 N1 . . 118.02(16) ?
    C10 C11 C12 . . 118.9(2) ?
    C10 C11 H11A . . 120.5 ?
    C12 C11 H11A . . 120.5 ?
    C13 C12 C11 . . 120.7(2) ?
    C13 C12 H12A . . 119.7 ?
    C11 C12 H12A . . 119.7 ?
    C12 C13 C8 . . 118.23(19) ?
    C12 C13 H13A . . 120.9 ?
    C8 C13 H13A . . 120.9 ?
loop_
    _geom_torsion_atom_site_label_1
    _geom_torsion_atom_site_label_2
    _geom_torsion_atom_site_label_3
    _geom_torsion_atom_site_label_4
    _geom_torsion_site_symmetry_1
    _geom_torsion_site_symmetry_2
    _geom_torsion_site_symmetry_3
    _geom_torsion_site_symmetry_4
    _geom_torsion
    _geom_torsion_publ_flag
    O1 S1 C1 C2 . . . . -4.3(2) ?
    O2 S1 C1 C2 . . . . -124.97(17) ?
    O3 S1 C1 C2 . . . . 115.82(18) ?
    O1 S1 C1 C6 . . . . 175.90(15) ?
    O2 S1 C1 C6 . . . . 55.27(17) ?
    O3 S1 C1 C6 . . . . -63.94(17) ?
    C6 C1 C2 C3 . . . . 1.0(3) ?
    S1 C1 C2 C3 . . . . -178.81(17) ?
    C1 C2 C3 C4 . . . . -0.7(4) ?
    C2 C3 C4 C5 . . . . -0.1(3) ?
    C2 C3 C4 C7 . . . . -179.9(2) ?
    C3 C4 C5 C6 . . . . 0.6(3) ?
    C7 C4 C5 C6 . . . . -179.6(2) ?
    C4 C5 C6 C1 . . . . -0.3(3) ?
    C2 C1 C6 C5 . . . . -0.5(3) ?
    S1 C1 C6 C5 . . . . 179.29(16) ?
    F1 C8 C9 C10 . . . . 179.88(19) ?
    C13 C8 C9 C10 . . . . -0.7(3) ?
    C8 C9 C10 C11 . . . . 0.0(3) ?
    C8 C9 C10 N1 . . . . 179.24(17) ?
    C9 C10 C11 C12 . . . . 0.5(3) ?
    N1 C10 C11 C12 . . . . -178.71(18) ?
    C10 C11 C12 C13 . . . . -0.4(3) ?
    C11 C12 C13 C8 . . . . -0.3(3) ?
    F1 C8 C13 C12 . . . . -179.7(2) ?
    C9 C8 C13 C12 . . . . 0.8(3) ?
loop_
    _geom_hbond_atom_site_label_D
    _geom_hbond_atom_site_label_H
    _geom_hbond_atom_site_label_A
    _geom_hbond_site_symmetry_A
    _geom_hbond_distance_DH
    _geom_hbond_distance_HA
    _geom_hbond_distance_DA
    _geom_hbond_angle_DHA
    N1 H1NB O3 3_766 0.91 1.89 2.784(2) 165.8
    N1 H1NA O1 1_565 0.91 1.82 2.725(2) 171.4
    N1 H1NC O2 . 0.91 1.85 2.745(2) 167.4
