# Supplementary material for: 3-Fluoro­anilinium 4-methyl­benzene­sulfonate
Source: Acta Crystallogr Sect E Struct Rep Online. 2011 Oct 12;67(Pt 11):o2924. doi: 10.1107/S1600536811041055 (PMC3247338; doi:10.1107/S1600536811041055)
Supplement: Supplementary file 2 [file e-67-o2924-Isup2.hkl]

# 
# h,k,l, Fc-squared, Fo-squared, sigma(Fo-squared) and status flag 
# 
data_I
_shelx_title ' HSY1123 in P2(1)/n' 
_shelx_refln_list_code          4 
_shelx_F_calc_maximum      214.08 
_exptl_crystal_F_000       592.00 
_reflns_d_resolution_high  0.8131 
 
loop_ 
 _symmetry_equiv_pos_as_xyz 
 'x, y, z' 
 '-x+1/2, y+1/2, -z+1/2' 
 '-x, -y, -z' 
 'x-1/2, -y-1/2, z-1/2' 
 
_cell_length_a    14.5385 
_cell_length_b     6.4939 
_cell_length_c    14.5522 
_cell_angle_alpha  90.000 
_cell_angle_beta   91.429 
_cell_angle_gamma  90.000 
 
_shelx_F_squared_multiplier     1.000 
 
loop_ 
 _refln_index_h 
 _refln_index_k 
 _refln_index_l 
 _refln_F_squared_calc 
 _refln_F_squared_meas 
 _refln_F_squared_sigma 
 _refln_observed_status 
   2   0   0      556.69      579.21     23.61 o 
   4   0   0    45829.14    39948.84    629.72 o 
   6   0   0        2.63        3.70      1.58 o 
   8   0   0      191.73      175.61     10.99 o 
  10   0   0       48.85       56.51      7.27 o 
  12   0   0      259.59      248.06     16.57 o 
  14   0   0      124.40      109.06     12.68 o 
  16   0   0      497.41      551.85     25.28 o 
   1   1   0      291.90      267.76      4.67 o 
   2   1   0     8045.09     8273.13     93.99 o 
   3   1   0        0.01        0.12      1.57 o 
   4   1   0        7.45        2.98      0.73 o 
   5   1   0        0.07        2.65      1.42 o 
   6   1   0      780.70      810.94     13.06 o 
   7   1   0        3.81        5.26      1.48 o 
   8   1   0      284.60      292.03     10.34 o 
   9   1   0       59.05       59.77      5.39 o 
  10   1   0      610.96      616.07     18.25 o 
  11   1   0        4.05       16.20      6.86 o 
  12   1   0      577.69      563.32     26.07 o 
  13   1   0        0.01        0.16      3.61 o 
  14   1   0      240.17      238.31     19.17 o 
  15   1   0       12.10       15.07      3.88 o 
  16   1   0       31.45       21.40      3.30 o 
  17   1   0        0.00        0.65      2.07 o 
   0   2   0     4066.70     3661.82     45.28 o 
   1   2   0      315.80      299.31      4.18 o 
   2   2   0      429.40      521.19      9.77 o 
   3   2   0      410.03      452.27      8.99 o 
   4   2   0     5384.75     5783.21     74.91 o 
   5   2   0      248.71      273.30      5.82 o 
   6   2   0      869.55      782.14     11.41 o 
   7   2   0     2451.70     2508.44     58.76 o 
   8   2   0      794.59      845.36     20.35 o 
   9   2   0      107.67       99.56      6.30 o 
  10   2   0     1695.92     1708.71     36.48 o 
  11   2   0      586.70      576.64     19.28 o 
  12   2   0        8.25        9.98      2.62 o 
  13   2   0        0.00       -1.13      2.60 o 
  14   2   0        3.19        0.44      2.57 o 
  15   2   0        3.62       -0.82      2.46 o 
  16   2   0        2.24        0.53      2.25 o 
  17   2   0       14.54       16.43      3.47 o 
   1   3   0       49.48       35.98      2.37 o 
   2   3   0      211.02      169.35      7.26 o 
   3   3   0       51.93       54.35      4.29 o 
   4   3   0        4.74        9.84      2.39 o 
   5   3   0       11.21       14.59      2.19 o 
   6   3   0      519.60      548.17     14.20 o 
   7   3   0        0.01        1.06      1.74 o 
   8   3   0     1889.13     1838.16     84.40 o 
   9   3   0        1.82        2.11      2.48 o 
  10   3   0      435.01      426.84     16.31 o 
  11   3   0       68.61       75.33      3.90 o 
  12   3   0      518.74      531.02     13.85 o 
  13   3   0        1.26       -1.91      1.95 o 
  14   3   0      269.99      282.00      9.14 o 
  15   3   0       28.78       27.75      2.76 o 
  16   3   0        4.13        6.19      2.31 o 
   0   4   0     1734.56     1607.43     50.98 o 
   1   4   0        9.87        9.99      2.24 o 
   2   4   0       10.62       10.83      2.83 o 
   3   4   0       93.21       91.52      6.39 o 
   4   4   0     1037.90      968.65     40.11 o 
   5   4   0      359.59      331.40     12.38 o 
   6   4   0        5.53        4.23      6.09 o 
   7   4   0       67.94       68.28      6.30 o 
   8   4   0      112.24      105.34      6.71 o 
   9   4   0      274.39      283.59      6.87 o 
  10   4   0       10.00        8.03      1.98 o 
  11   4   0        0.24        3.92      2.83 o 
  12   4   0        0.54       -1.26      2.99 o 
  13   4   0       62.37       54.28      4.60 o 
  14   4   0        6.28        6.49      1.85 o 
  15   4   0       10.70       13.64      3.20 o 
   1   5   0        0.00        0.64      2.34 o 
   2   5   0      687.44      686.86     16.64 o 
   3   5   0        4.17        3.71      2.29 o 
   4   5   0     1056.40      993.44     20.43 o 
   5   5   0        7.99        8.03      1.37 o 
   6   5   0       16.67       11.65      1.58 o 
   7   5   0        1.61        0.53      1.49 o 
   8   5   0      357.53      346.80     10.17 o 
   9   5   0       25.03       23.85      2.39 o 
  10   5   0       30.68       23.04      2.18 o 
  11   5   0        2.53        0.08      1.57 o 
  12   5   0      223.73      244.77      8.67 o 
  13   5   0        0.79        0.61      1.32 o 
   0   6   0     1667.09     1651.23     49.57 o 
   1   6   0      347.11      357.71     11.56 o 
   2   6   0       84.14       84.69      5.64 o 
   3   6   0      352.39      358.95     14.23 o 
   4   6   0      381.09      403.24     12.54 o 
   5   6   0       35.91       37.51      2.78 o 
   6   6   0       86.07       92.02      4.26 o 
   7   6   0       23.87       21.88      2.24 o 
   8   6   0        3.50        5.36      1.43 o 
   9   6   0        4.60        6.36      1.48 o 
  10   6   0       43.97       53.52      2.98 o 
  11   6   0       10.11       10.07      1.30 o 
   1   7   0        9.81        7.27      1.57 o 
   2   7   0      149.34      150.50      5.59 o 
   3   7   0        1.28        0.47      1.45 o 
   4   7   0       28.60       27.67      2.59 o 
   5   7   0        5.47        6.70      2.12 o 
   6   7   0        7.48        8.95      2.00 o 
   7   7   0        7.62        8.51      1.84 o 
   8   7   0      144.62      160.48      5.37 o 
 -17   0   1       90.36      100.24      7.39 o 
 -15   0   1       58.21       46.89      7.89 o 
 -13   0   1      262.41      275.28     19.64 o 
 -11   0   1      206.63      167.76     12.89 o 
  -9   0   1       66.36       69.40      7.60 o 
  -7   0   1        7.47       10.78      3.02 o 
  -5   0   1      554.79      638.03     10.56 o 
  -3   0   1    13541.03    12042.62    155.16 o 
  -1   0   1     3520.40     3607.15     58.16 o 
   1   0   1     3028.09     3057.61     64.65 o 
   3   0   1     3657.02     3652.27     44.46 o 
   5   0   1     4257.31     4844.38     57.17 o 
   7   0   1      132.17      182.71      8.12 o 
   9   0   1      209.94      218.57     13.10 o 
  11   0   1      101.24       83.86      9.09 o 
  13   0   1      104.31      118.64      8.73 o 
  15   0   1       12.08       11.65      4.83 o 
  17   0   1        7.05        6.53      2.30 o 
 -17   1   1        5.07        3.16      3.30 o 
 -16   1   1        3.80        3.07      2.25 o 
 -15   1   1      699.84      722.94     22.50 o 
 -14   1   1        5.46        2.77      3.14 o 
 -13   1   1      218.45      212.82     17.18 o 
 -12   1   1       82.32       75.56      4.84 o 
 -11   1   1     1167.61     1162.01     27.01 o 
 -10   1   1       10.80        6.99      2.60 o 
  -9   1   1       54.04       50.73      5.06 o 
  -8   1   1     2192.34     2357.02    110.21 o 
  -7   1   1       27.14       29.92      3.05 o 
  -6   1   1      123.28      134.32     12.66 o 
  -5   1   1        4.84       14.70      1.63 o 
  -4   1   1     9257.36     9420.08     55.08 o 
  -3   1   1     6024.87     6356.15    146.98 o 
  -2   1   1     1830.30     1948.54     30.36 o 
  -1   1   1     2147.71     2003.03     17.52 o 
   0   1   1      133.82      119.72      3.86 o 
   1   1   1    20446.22    19167.04    173.96 o 
   2   1   1     1176.54     1286.39     23.92 o 
   3   1   1    21819.00    21985.19    173.52 o 
   4   1   1    10639.27    11220.92    137.12 o 
   5   1   1     3514.62     3430.22     47.05 o 
   6   1   1       59.73       46.83      3.14 o 
   7   1   1     9267.26     9574.28    116.98 o 
   8   1   1     2781.54     2913.48     37.75 o 
   9   1   1      293.53      297.71      9.75 o 
  10   1   1       40.18       39.94      4.68 o 
  11   1   1     1388.96     1397.88     30.24 o 
  12   1   1      163.70      171.29      7.25 o 
  13   1   1       55.06       51.48      9.38 o 
  14   1   1        9.61        6.71      3.15 o 
  15   1   1      124.19      116.74      7.29 o 
  16   1   1       13.37       16.64      3.74 o 
  17   1   1       16.90       19.93      2.60 o 
 -17   2   1        0.27        2.93      2.73 o 
 -16   2   1        3.95        2.71      2.03 o 
 -15   2   1        0.36        1.92      4.40 o 
 -14   2   1        5.85        2.90      2.66 o 
 -13   2   1      399.14      406.12     17.40 o 
 -12   2   1       44.15       41.86      3.74 o 
 -11   2   1      216.83      234.86     12.50 o 
 -10   2   1       16.26       16.79      3.73 o 
  -9   2   1      884.59      839.81     59.88 o 
  -8   2   1       97.80       77.62     16.48 o 
  -7   2   1     1479.56     1446.91     22.72 o 
  -6   2   1      521.21      538.21     10.06 o 
  -5   2   1     1173.05     1261.02     18.61 o 
  -4   2   1       44.87       42.03      4.40 o 
  -3   2   1      421.46      372.83      9.45 o 
  -2   2   1      155.14      173.13      3.48 o 
  -1   2   1     1415.46     1466.59     12.04 o 
   0   2   1      508.26      529.61      5.44 o 
   1   2   1     1805.10     1908.00     15.39 o 
   2   2   1      310.03      302.55      4.00 o 
   3   2   1      232.35      197.81      6.58 o 
   4   2   1       10.68       10.38      1.26 o 
   5   2   1      451.00      483.81      7.23 o 
   6   2   1        4.26        3.74      1.35 o 
   7   2   1      864.12      846.73     16.66 o 
   8   2   1       35.93       47.14      3.51 o 
   9   2   1     1314.10     1316.10     22.93 o 
  10   2   1        2.95        4.19      2.38 o 
  11   2   1        0.21        1.29      2.57 o 
  12   2   1        0.08       -2.30      2.30 o 
  13   2   1      289.58      272.71      9.80 o 
  14   2   1        0.54        0.22      2.99 o 
  15   2   1      156.09      173.83      8.62 o 
  16   2   1        5.76        7.67      3.30 o 
  17   2   1        5.88        8.76      1.81 o 
 -16   3   1        8.43        7.79      2.28 o 
 -15   3   1       25.19       26.92      2.99 o 
 -14   3   1       37.80       32.93      3.15 o 
 -13   3   1      100.95       91.30      6.57 o 
 -12   3   1       10.34       11.31      3.05 o 
 -11   3   1      879.00      839.84     15.52 o 
 -10   3   1       33.15       27.55      4.80 o 
  -9   3   1      237.96      203.02     41.21 o 
  -8   3   1       22.96       23.07      4.30 o 
  -7   3   1      252.32      243.15     11.25 o 
  -6   3   1       10.74        8.99      2.49 o 
  -5   3   1      305.87      309.65     10.92 o 
  -4   3   1       48.02       56.62      4.45 o 
  -3   3   1      296.51      326.25     10.41 o 
  -2   3   1       18.79       30.19      3.49 o 
  -1   3   1        2.80        3.35      1.42 o 
   0   3   1      103.44       88.68      3.28 o 
   1   3   1       74.00      110.31      3.61 o 
   2   3   1       77.43       72.58      3.46 o 
   3   3   1     1283.17     1418.63     19.06 o 
   4   3   1       21.17       26.65      2.21 o 
   5   3   1      639.10      628.54     12.88 o 
   6   3   1        5.83        2.91      1.42 o 
   7   3   1     1308.16     1374.43     20.51 o 
   8   3   1       17.90       17.44      3.12 o 
   9   3   1      824.67      859.17     26.82 o 
  10   3   1      345.84      354.72     12.68 o 
  11   3   1     3524.67     3476.97     34.87 o 
  12   3   1        2.46        8.46      2.50 o 
  13   3   1       72.24       73.90      5.09 o 
  14   3   1      238.79      238.39      9.62 o 
  15   3   1      406.77      387.37      9.77 o 
  16   3   1        0.11       -0.40      1.15 o 
 -15   4   1        5.80        4.80      1.78 o 
 -14   4   1        0.53        0.23      1.44 o 
 -13   4   1       71.20       70.68      5.23 o 
 -12   4   1       26.96       24.94      3.61 o 
 -11   4   1      212.13      198.28      8.22 o 
 -10   4   1       14.20       15.89      2.93 o 
  -9   4   1      161.66      136.30      7.03 o 
  -8   4   1       87.15       74.43      9.85 o 
  -7   4   1      526.36      527.19     14.65 o 
  -6   4   1       19.08       12.81      2.72 o 
  -5   4   1      153.11      160.91      9.50 o 
  -4   4   1        1.02       -0.23      1.94 o 
  -3   4   1      564.64      565.67     16.88 o 
  -2   4   1        3.70        2.17      1.73 o 
  -1   4   1     2148.80     2205.19     30.93 o 
   0   4   1       38.61       44.49      3.21 o 
   1   4   1      892.25      943.77     21.86 o 
   2   4   1        0.24       -0.66      2.52 o 
   3   4   1      837.13      853.26     20.44 o 
   4   4   1        2.04        1.19      1.87 o 
   5   4   1        7.01        8.42      2.67 o 
   6   4   1       12.40       10.47      2.91 o 
   7   4   1        8.52       10.49      2.70 o 
   8   4   1        4.73        8.15      3.92 o 
   9   4   1      636.04      636.66     12.99 o 
  10   4   1       19.04       21.88      2.88 o 
  11   4   1       19.41       13.82      3.56 o 
  12   4   1       14.88        3.96      5.31 o 
  13   4   1      216.53      221.66      8.95 o 
  14   4   1        0.43        0.56      1.84 o 
  15   4   1       54.18       53.53      4.23 o 
 -13   5   1       34.72       45.54      2.88 o 
 -12   5   1        1.21        1.51      1.58 o 
 -11   5   1      294.75      292.10     10.49 o 
 -10   5   1        7.91        5.99      1.85 o 
  -9   5   1       59.51       45.27      3.13 o 
  -8   5   1       43.14       38.19      2.97 o 
  -7   5   1      579.85      537.93     25.60 o 
  -6   5   1       40.75       40.06      2.53 o 
  -5   5   1      150.07      132.23      4.99 o 
  -4   5   1       74.61       65.45      5.02 o 
  -3   5   1       26.96       28.09      3.41 o 
  -2   5   1      232.87      233.56      9.17 o 
  -1   5   1       31.69       26.26      4.11 o 
   0   5   1        4.59        3.58      2.46 o 
   1   5   1     2959.57     2961.78     49.95 o 
   2   5   1      298.79      316.90     13.42 o 
   3   5   1       85.92       80.31      5.44 o 
   4   5   1       80.71       75.24      5.40 o 
   5   5   1      879.91      836.24     11.50 o 
   6   5   1      180.09      162.21      5.44 o 
   7   5   1      217.66      201.05      7.02 o 
   8   5   1       75.40       76.74      4.40 o 
   9   5   1       95.07       87.05      4.60 o 
  10   5   1       12.40       11.60      1.92 o 
  11   5   1      129.71      139.93      7.02 o 
  12   5   1       20.59       25.10      2.62 o 
  13   5   1       22.47       24.13      2.62 o 
 -11   6   1       74.46       90.18      5.55 o 
 -10   6   1        0.29        1.16      1.20 o 
  -9   6   1       17.11       15.40      1.77 o 
  -8   6   1        0.00       -0.63      1.30 o 
  -7   6   1       72.08       71.65      3.98 o 
  -6   6   1        9.78        8.94      1.71 o 
  -5   6   1       17.84       21.12      2.17 o 
  -4   6   1       14.99       12.73      2.18 o 
  -3   6   1      416.76      411.88     13.16 o 
  -2   6   1        1.80       -0.57      1.83 o 
  -1   6   1      903.64      880.35     19.07 o 
   0   6   1       38.71       44.70      4.44 o 
   1   6   1      177.48      167.92      7.97 o 
   2   6   1       13.94        8.88      2.05 o 
   3   6   1      706.29      717.06     26.48 o 
   4   6   1        0.94        1.66      1.66 o 
   5   6   1       49.17       43.03      3.75 o 
   6   6   1        1.04        3.78      1.86 o 
   7   6   1        2.34        3.76      1.60 o 
   8   6   1        2.30        3.75      1.45 o 
   9   6   1       53.31       54.63      3.28 o 
  10   6   1        0.46       -0.41      1.06 o 
  11   6   1        1.67        0.90      1.11 o 
  -8   7   1        5.51        4.90      1.40 o 
  -7   7   1        1.46        1.94      1.46 o 
  -6   7   1        7.26        5.32      1.72 o 
  -5   7   1      128.00      139.17      6.16 o 
  -4   7   1        0.21        0.36      1.41 o 
  -3   7   1      105.98      106.66      4.82 o 
  -2   7   1       37.30       29.58      2.70 o 
  -1   7   1       23.15       24.57      2.95 o 
   0   7   1        0.47       -0.06      1.20 o 
   1   7   1       60.83       63.45      3.23 o 
   2   7   1       87.60       79.33      3.57 o 
   3   7   1       38.65       41.00      3.06 o 
   4   7   1        0.39        1.15      1.42 o 
   5   7   1       13.44       16.73      2.17 o 
   6   7   1       42.10       35.60      2.76 o 
   7   7   1      277.25      275.41      6.85 o 
   8   7   1        2.87        2.97      1.32 o 
 -16   0   2       35.75       22.43      5.49 o 
 -14   0   2      497.52      467.46     25.94 o 
 -12   0   2     1259.88     1285.47     41.06 o 
 -10   0   2      260.56      255.54     15.00 o 
  -8   0   2      166.20      158.42     10.16 o 
  -6   0   2      978.63      884.80     17.80 o 
  -4   0   2      229.13      332.58      4.88 o 
  -2   0   2      433.31      425.95     12.83 o 
   0   0   2       33.79       29.00      2.07 o 
   2   0   2     3785.20     4255.34     68.90 o 
   4   0   2     8641.65    10056.73    116.12 o 
   6   0   2       83.13      101.27      5.30 o 
   8   0   2     2138.39     2449.16     39.32 o 
  10   0   2       51.05       53.91      7.11 o 
  12   0   2       19.08       27.83      9.05 o 
  14   0   2       50.86       53.50      9.25 o 
  16   0   2      100.51      109.21      7.72 o 
 -17   1   2        1.68        0.26      1.91 o 
 -16   1   2       47.58       42.21      4.42 o 
 -15   1   2        0.14       -3.07      3.07 o 
 -14   1   2       72.83       74.54      7.41 o 
 -13   1   2       13.16       10.97      3.67 o 
 -12   1   2      451.01      417.63     12.86 o 
 -11   1   2        0.12       -0.70      2.18 o 
 -10   1   2       37.32       32.57      4.15 o 
  -9   1   2       10.02        8.28      2.45 o 
  -8   1   2      371.24      341.26     12.25 o 
  -7   1   2       33.05       27.60      3.15 o 
  -6   1   2       94.48      105.53      4.77 o 
  -5   1   2      229.41      222.39      4.73 o 
  -4   1   2      106.45       80.00      1.83 o 
  -3   1   2      274.15      271.69      6.77 o 
  -2   1   2     3697.52     3889.05     37.54 o 
  -1   1   2        5.34        4.62      0.70 o 
   0   1   2     2203.88     2055.72     32.07 o 
   1   1   2      542.22      590.51      8.52 o 
   2   1   2     3997.29     4113.58     47.95 o 
   3   1   2      279.71      311.39      5.45 o 
   4   1   2     2002.35     1906.92     19.30 o 
   5   1   2       16.57       30.73      4.11 o 
   6   1   2      426.42      503.32     10.58 o 
   7   1   2       39.61       33.95      2.32 o 
   8   1   2      291.20      290.46      7.74 o 
   9   1   2       10.04        6.98      2.03 o 
  10   1   2      619.44      649.25     16.77 o 
  11   1   2        0.01        0.99      3.49 o 
  12   1   2      282.88      271.50      9.24 o 
  13   1   2        1.02        0.50      3.49 o 
  14   1   2      191.53      198.69     19.00 o 
  15   1   2        1.16        2.95      2.57 o 
  16   1   2        0.78        4.26      2.49 o 
  17   1   2        0.44        2.31      2.47 o 
 -17   2   2        2.96        3.39      2.60 o 
 -16   2   2        7.68        7.86      2.28 o 
 -15   2   2        0.02        0.55      2.22 o 
 -14   2   2      106.81      108.74      7.09 o 
 -13   2   2        0.46        2.55      3.18 o 
 -12   2   2       56.18       45.85      3.86 o 
 -11   2   2       61.08       59.10      6.08 o 
 -10   2   2     1082.84     1077.75     45.30 o 
  -9   2   2       27.12       32.67      4.99 o 
  -8   2   2      843.63      934.12     22.81 o 
  -7   2   2       72.36      106.72      5.44 o 
  -6   2   2       18.84       42.70      3.22 o 
  -5   2   2      756.11      843.82     11.28 o 
  -4   2   2     7453.27     7561.93     58.97 o 
  -3   2   2        0.38        0.82      0.79 o 
  -2   2   2     1179.62     1358.58     12.79 o 
  -1   2   2     2250.23     2465.32     23.24 o 
   0   2   2     7690.97     7412.88     46.21 o 
   1   2   2       80.23       80.30      1.82 o 
   2   2   2     2064.47     2291.58     20.03 o 
   3   2   2      387.87      454.09      7.76 o 
   4   2   2     1167.42     1172.78     13.29 o 
   5   2   2      265.95      288.15      6.04 o 
   6   2   2      130.21      182.44      4.74 o 
   7   2   2     2230.95     2355.57     28.80 o 
   8   2   2     1888.80     1923.07     25.26 o 
   9   2   2      171.53      197.11      6.45 o 
  10   2   2       59.27       61.31      4.30 o 
  11   2   2      583.52      540.28     15.02 o 
  12   2   2     2778.00     2726.99     29.10 o 
  13   2   2        3.53        0.46      1.89 o 
  14   2   2       78.23       67.19      4.78 o 
  15   2   2       31.09       28.83      3.63 o 
  16   2   2      548.26      582.10     17.68 o 
  17   2   2       54.94       62.50      6.86 o 
 -16   3   2        1.31        1.58      1.60 o 
 -15   3   2        6.42        6.83      2.47 o 
 -14   3   2      124.04      113.63      6.73 o 
 -13   3   2        0.26        0.06      3.01 o 
 -12   3   2      292.16      286.28     11.22 o 
 -11   3   2        0.81        1.44      1.52 o 
 -10   3   2      103.07       81.97      4.68 o 
  -9   3   2        1.60        0.22      2.12 o 
  -8   3   2      542.32      488.47     14.04 o 
  -7   3   2        0.48        0.82      1.60 o 
  -6   3   2     1328.52     1389.33     20.17 o 
  -5   3   2      104.01       99.17      4.53 o 
  -4   3   2     1304.02     1472.86     19.34 o 
  -3   3   2      264.72      274.39      6.98 o 
  -2   3   2     1121.21     1067.44     14.81 o 
  -1   3   2        8.47        4.01      1.98 o 
   0   3   2      205.60      242.93      5.02 o 
   1   3   2      179.60      195.18      4.48 o 
   2   3   2      294.80      255.30      5.38 o 
   3   3   2      454.94      504.51      8.72 o 
   4   3   2       75.35       70.98      2.96 o 
   5   3   2       32.17       36.34      2.33 o 
   6   3   2       14.39       11.59      1.84 o 
   7   3   2       97.44       95.63      4.42 o 
   8   3   2     2075.52     2046.00     32.17 o 
   9   3   2        2.76        1.63      2.10 o 
  10   3   2      896.10      878.16     13.42 o 
  11   3   2        1.37        3.02      2.70 o 
  12   3   2      137.50      125.98      7.96 o 
  13   3   2       11.67       10.89      2.52 o 
  14   3   2      221.02      231.51      8.26 o 
  15   3   2        0.99        1.13      1.64 o 
  16   3   2       54.65       67.14      4.96 o 
 -15   4   2        4.71        4.88      1.54 o 
 -14   4   2      117.27      127.49      5.24 o 
 -13   4   2       12.98        6.47      2.42 o 
 -12   4   2       17.93       20.06      2.76 o 
 -11   4   2       18.81       20.29      3.33 o 
 -10   4   2      698.31      657.77     17.84 o 
  -9   4   2       91.06       80.04      4.13 o 
  -8   4   2       34.26       39.38      4.52 o 
  -7   4   2      166.75      161.23      7.96 o 
  -6   4   2      490.47      472.33     13.39 o 
  -5   4   2        4.23        5.19      2.12 o 
  -4   4   2     1984.70     2010.87     29.99 o 
  -3   4   2      366.54      401.65     11.20 o 
  -2   4   2      119.47      116.78      5.87 o 
  -1   4   2      131.08      159.73      5.94 o 
   0   4   2     2305.20     2382.93     39.68 o 
   1   4   2        0.42        0.80      1.71 o 
   2   4   2        1.69        0.02      2.85 o 
   3   4   2      211.89      232.96      8.50 o 
   4   4   2        0.18        1.05      1.79 o 
   5   4   2      301.25      277.61     11.31 o 
   6   4   2      778.70      764.08     24.36 o 
   7   4   2       27.01       26.99      4.11 o 
   8   4   2      775.05      720.84     15.55 o 
   9   4   2      395.72      391.03      9.89 o 
  10   4   2      359.54      331.13     11.92 o 
  11   4   2        4.74        4.71      2.46 o 
  12   4   2      693.38      694.54     14.50 o 
  13   4   2      138.45      143.21      7.02 o 
  14   4   2       20.88       26.06      3.70 o 
  15   4   2       22.52       15.23      2.46 o 
 -13   5   2        0.06       -0.30      1.77 o 
 -12   5   2       93.37      114.35      5.86 o 
 -11   5   2        0.09       -1.76      1.76 o 
 -10   5   2        4.65        2.66      2.04 o 
  -9   5   2        4.70        5.75      1.62 o 
  -8   5   2        9.71        8.31      1.95 o 
  -7   5   2       14.20       14.16      1.97 o 
  -6   5   2        1.59        2.30      1.33 o 
  -5   5   2       24.92       20.77      1.98 o 
  -4   5   2       11.88        8.27      2.51 o 
  -3   5   2        2.97        4.25      2.11 o 
  -2   5   2     1248.04     1185.51     22.42 o 
  -1   5   2       12.34        5.97      5.00 o 
   0   5   2      384.26      410.86     14.97 o 
   1   5   2       13.72       12.82      3.29 o 
   2   5   2      229.16      204.22     12.45 o 
   3   5   2        2.07        0.82      2.12 o 
   4   5   2      850.70      845.96     22.00 o 
   5   5   2       43.61       42.41      2.91 o 
   6   5   2      485.38      439.36      8.65 o 
   7   5   2       22.77       16.06      2.28 o 
   8   5   2      174.16      170.06      6.46 o 
   9   5   2        1.64        1.37      1.56 o 
  10   5   2      106.66       99.98      6.24 o 
  11   5   2        9.62       11.11      2.16 o 
  12   5   2       74.91       81.11      4.17 o 
  13   5   2        0.43        0.32      1.27 o 
 -11   6   2        4.76        6.19      2.23 o 
 -10   6   2       69.80       62.71      3.10 o 
  -9   6   2       33.75       43.10      2.92 o 
  -8   6   2        5.07       10.86      1.88 o 
  -7   6   2        3.88        3.49      1.57 o 
  -6   6   2       68.74       63.16      3.52 o 
  -5   6   2       10.47        7.28      1.53 o 
  -4   6   2      152.46      151.86     11.53 o 
  -3   6   2      102.93      106.69      6.45 o 
  -2   6   2       51.16       51.65      4.57 o 
  -1   6   2      197.66      192.97      9.70 o 
   0   6   2      437.19      427.11     13.59 o 
   1   6   2       95.52       93.38      5.17 o 
   2   6   2       68.35       68.45      3.91 o 
   3   6   2       88.22       84.76      4.84 o 
   4   6   2       48.78       51.91      5.67 o 
   5   6   2       27.22       28.19      3.08 o 
   6   6   2       34.27       25.80      3.12 o 
   7   6   2        4.36        3.46      1.66 o 
   8   6   2      191.74      183.37      6.52 o 
   9   6   2        0.03        0.14      1.13 o 
  10   6   2        4.15        2.75      1.36 o 
  11   6   2        0.10        2.12      1.20 o 
  -8   7   2       47.68       50.09      3.07 o 
  -7   7   2        0.75       -0.45      1.16 o 
  -6   7   2       49.92       64.24      3.47 o 
  -5   7   2        7.06        3.99      1.73 o 
  -4   7   2       26.33       25.64      2.65 o 
  -3   7   2        4.31        3.76      1.67 o 
  -2   7   2       64.08       71.87      3.91 o 
  -1   7   2        4.02        3.86      1.36 o 
   0   7   2      152.77      145.40      6.35 o 
   1   7   2        4.23        3.82      1.38 o 
   2   7   2       21.44       22.14      2.29 o 
   3   7   2       34.40       36.26      2.76 o 
   4   7   2      181.86      180.07      6.18 o 
   5   7   2        0.49        1.48      1.76 o 
   6   7   2        5.10        4.85      1.44 o 
   7   7   2        8.55       11.19      1.57 o 
   8   7   2      178.82      205.08      7.10 o 
 -17   0   3      163.41      183.41     11.61 o 
 -15   0   3      247.76      309.37     19.95 o 
 -13   0   3      331.21      382.86     23.26 o 
 -11   0   3      549.97      508.52     23.30 o 
  -9   0   3      417.69      408.10     17.93 o 
  -7   0   3      107.93      134.91     10.16 o 
  -5   0   3       93.18      122.20      7.66 o 
  -3   0   3     5798.16     5399.27    205.04 o 
  -1   0   3    14075.96    15426.86    240.22 o 
   1   0   3     3399.49     3282.95    140.00 o 
   3   0   3     2119.67     2202.79     51.88 o 
   5   0   3     2145.25     2250.07     26.03 o 
   7   0   3     1756.11     1952.78     31.91 o 
   9   0   3      479.31      508.54     15.33 o 
  11   0   3       10.14       19.33      4.75 o 
  13   0   3      131.86      113.81     12.93 o 
  15   0   3       93.77      100.99      8.17 o 
  17   0   3        0.70        2.07      1.60 o 
 -17   1   3       27.71       24.22      2.89 o 
 -16   1   3        6.03        3.70      2.66 o 
 -15   1   3       68.05       67.29      6.69 o 
 -14   1   3        0.75       -0.08      2.89 o 
 -13   1   3       28.27       28.66      4.99 o 
 -12   1   3       29.96       21.25      2.75 o 
 -11   1   3       69.17       61.88      5.77 o 
 -10   1   3        5.42       13.05      3.02 o 
  -9   1   3      270.23      305.99     23.61 o 
  -8   1   3      511.08      571.68     13.25 o 
  -7   1   3       17.79       24.15      2.44 o 
  -6   1   3       11.54        6.50      1.51 o 
  -5   1   3      963.11     1120.78     18.23 o 
  -4   1   3      317.45      342.06      4.28 o 
  -3   1   3     3711.63     3607.25     27.28 o 
  -2   1   3       99.77      102.82      2.79 o 
  -1   1   3      331.15      424.01      7.84 o 
   0   1   3      673.95      696.57     12.32 o 
   1   1   3     6720.50     6721.59     79.34 o 
   2   1   3      206.23      195.96      3.99 o 
   3   1   3        8.40        2.93      0.71 o 
   4   1   3     2990.98     3114.04     32.61 o 
   5   1   3        2.03        0.92      1.13 o 
   6   1   3       36.94       24.88      2.19 o 
   7   1   3      926.48      928.17     14.23 o 
   8   1   3     1086.13     1226.64     15.80 o 
   9   1   3        0.29        0.08      1.47 o 
  10   1   3        3.98        2.22      1.55 o 
  11   1   3      403.56      391.31     14.06 o 
  12   1   3      113.22      126.35      5.51 o 
  13   1   3       13.00       12.04      2.82 o 
  14   1   3        1.48        3.55      3.19 o 
  15   1   3        3.39        1.30      2.87 o 
  16   1   3        8.45       11.64      2.43 o 
  17   1   3       93.22      113.70      5.08 o 
 -17   2   3        6.86        7.09      6.71 o 
 -16   2   3        0.11       -2.54      2.54 o 
 -15   2   3        0.09       -3.16      3.16 o 
 -14   2   3        0.00        2.44      7.35 o 
 -13   2   3      466.37      444.08     14.59 o 
 -12   2   3        1.37        1.20      1.57 o 
 -11   2   3      336.16      329.16      8.96 o 
 -10   2   3       23.15       22.59      3.94 o 
  -9   2   3      493.21      449.16     16.11 o 
  -8   2   3       15.24        7.53      2.69 o 
  -7   2   3     1075.13     1156.71     24.47 o 
  -6   2   3        0.53        2.59      1.46 o 
  -5   2   3     2051.65     2238.60     41.07 o 
  -4   2   3      308.78      327.80      6.41 o 
  -3   2   3       20.65        9.59      1.01 o 
  -2   2   3      579.73      654.29     13.92 o 
  -1   2   3     1785.95     1785.05     18.48 o 
   0   2   3       11.55       13.81      1.71 o 
   1   2   3      577.04      618.15     10.35 o 
   2   2   3      173.43      160.59      3.95 o 
   3   2   3        9.43        4.52      1.34 o 
   4   2   3      234.79      208.72      5.36 o 
   5   2   3        1.75        0.88      1.16 o 
   6   2   3      119.81      118.87      4.28 o 
   7   2   3        1.59        2.43      1.63 o 
   8   2   3       10.72       14.32      1.84 o 
   9   2   3     1764.41     1708.18     29.73 o 
  10   2   3       59.79       55.22      4.01 o 
  11   2   3      330.55      318.23      7.12 o 
  12   2   3        9.17       11.28      2.55 o 
  13   2   3      119.19      118.51      6.56 o 
  14   2   3        8.96        7.63      2.50 o 
  15   2   3      255.23      273.52     10.13 o 
  16   2   3        0.13        0.09      1.50 o 
 -16   3   3        0.01       -0.61      1.68 o 
 -15   3   3       44.18       55.50      5.23 o 
 -14   3   3       11.34       11.04      2.78 o 
 -13   3   3        0.29       18.16      4.68 o 
 -12   3   3        6.33        9.43      3.18 o 
 -11   3   3      570.23      524.67     11.73 o 
 -10   3   3        7.07        6.85      1.48 o 
  -9   3   3      461.25      427.75     16.44 o 
  -8   3   3        0.18        1.80      1.96 o 
  -7   3   3      348.80      395.29     10.32 o 
  -6   3   3        3.24        4.34      1.99 o 
  -5   3   3       20.89       41.24      2.80 o 
  -4   3   3        6.89        4.30      1.34 o 
  -3   3   3     4977.79     5318.38     56.37 o 
  -2   3   3      456.65      554.02      9.59 o 
  -1   3   3     2805.40     3231.87     29.87 o 
   0   3   3      116.22      137.74      3.89 o 
   1   3   3     2241.70     2395.85     19.93 o 
   2   3   3     1595.06     1747.50     16.01 o 
   3   3   3      145.95      155.69      4.37 o 
   4   3   3        3.00        1.82      1.07 o 
   5   3   3     1753.15     1860.15     20.83 o 
   6   3   3      124.74      115.76      4.18 o 
   7   3   3      546.24      513.22     10.47 o 
   8   3   3       22.07       22.05      2.82 o 
   9   3   3        0.05       -0.39      1.66 o 
  10   3   3      196.26      189.30      5.43 o 
  11   3   3      132.84      139.18      5.49 o 
  12   3   3        1.96        2.81      1.78 o 
  13   3   3      502.25      518.47     13.25 o 
  14   3   3      174.92      163.50      6.85 o 
  15   3   3      311.88      320.93     11.08 o 
  16   3   3        1.59        4.31      1.52 o 
 -15   4   3        1.11        1.28      2.02 o 
 -14   4   3        0.39        0.39      1.64 o 
 -13   4   3      105.63      114.71      6.33 o 
 -12   4   3        3.72        7.26      2.16 o 
 -11   4   3       53.06       55.17      4.43 o 
 -10   4   3        1.78        1.48      2.49 o 
  -9   4   3       79.80       63.61      6.49 o 
  -8   4   3        1.34        6.09      3.08 o 
  -7   4   3      230.23      232.18      9.67 o 
  -6   4   3        0.00        0.58      2.03 o 
  -5   4   3       93.59      122.46      6.48 o 
  -4   4   3        0.58       -1.65      1.80 o 
  -3   4   3       92.11       80.16      5.04 o 
  -2   4   3        0.78        0.60      1.52 o 
  -1   4   3      369.23      365.06     12.11 o 
   0   4   3        0.39       -0.29      1.51 o 
   1   4   3       59.52       59.64      3.79 o 
   2   4   3        0.00       -0.69      1.46 o 
   3   4   3      147.26      136.15      4.98 o 
   4   4   3        0.01        0.85      1.38 o 
   5   4   3      298.72      270.32      8.25 o 
   6   4   3       36.37       33.17      3.21 o 
   7   4   3       30.23       25.98      3.24 o 
   8   4   3        1.23        1.72      1.32 o 
   9   4   3      336.70      342.12     11.36 o 
  10   4   3       29.46       25.38      2.98 o 
  11   4   3      208.52      188.26      7.52 o 
  12   4   3        1.63        3.61      1.74 o 
  13   4   3       40.59       47.30      5.91 o 
  14   4   3        8.12        7.50      2.64 o 
  15   4   3      120.61      131.86      6.18 o 
 -13   5   3       35.45       42.00      3.91 o 
 -12   5   3        2.15        3.19      2.21 o 
 -11   5   3        0.94        3.06      2.56 o 
 -10   5   3       19.27       18.41      3.73 o 
  -9   5   3       33.23       35.92      5.02 o 
  -8   5   3       19.35       17.19      2.45 o 
  -7   5   3        2.65        7.81      3.17 o 
  -6   5   3       14.87       14.35      2.06 o 
  -5   5   3      410.61      414.37      8.10 o 
  -4   5   3        5.99        4.94      1.30 o 
  -3   5   3      186.51      187.32      8.34 o 
  -2   5   3        0.81        3.59      1.98 o 
  -1   5   3      308.44      319.43     10.68 o 
   0   5   3        4.78        0.18      2.47 o 
   1   5   3      897.71      885.69     26.81 o 
   2   5   3       62.97       69.43      6.08 o 
   3   5   3      556.37      556.35     17.27 o 
   4   5   3       29.25       27.93      2.79 o 
   5   5   3        0.96       -0.62      1.06 o 
   6   5   3        3.48        6.52      1.49 o 
   7   5   3      498.87      477.53     12.26 o 
   8   5   3       39.19       30.79      3.78 o 
   9   5   3       84.28       66.28      5.30 o 
  10   5   3        5.60        6.48      1.79 o 
  11   5   3       82.59       81.51      4.53 o 
  12   5   3        9.82       10.72      1.63 o 
  13   5   3        0.37        3.61      4.21 o 
 -11   6   3       75.19       90.93      5.53 o 
 -10   6   3        2.43        3.62      1.49 o 
  -9   6   3        0.39        1.63      1.42 o 
  -8   6   3        0.32        0.18      1.66 o 
  -7   6   3       25.77       25.02      2.57 o 
  -6   6   3        3.85        4.81      1.52 o 
  -5   6   3        3.97        3.97      1.84 o 
  -4   6   3       26.27       28.76      3.53 o 
  -3   6   3      138.98      131.96      7.10 o 
  -2   6   3        1.07        0.08      1.65 o 
  -1   6   3       90.60       84.13      4.86 o 
   0   6   3        2.14        5.93      2.07 o 
   1   6   3        6.75        9.15      2.36 o 
   2   6   3        1.08        2.93      1.63 o 
   3   6   3       17.48       16.41      3.12 o 
   4   6   3        1.14       -1.54      1.54 o 
   5   6   3      319.44      331.98     11.18 o 
   6   6   3        3.58        3.57      1.82 o 
   7   6   3       86.26       79.36      5.28 o 
   8   6   3        3.40        4.70      1.90 o 
   9   6   3      115.82      127.33      6.04 o 
  10   6   3        3.51        3.74      1.31 o 
  11   6   3       22.52       21.37      2.65 o 
  -8   7   3        0.44       -0.62      2.40 o 
  -7   7   3        0.02       -1.10      1.10 o 
  -6   7   3       11.06       13.57      1.96 o 
  -5   7   3        2.71        0.85      1.43 o 
  -4   7   3        5.54        4.48      1.58 o 
  -3   7   3      107.61      117.55      4.42 o 
  -2   7   3        0.03        1.84      1.23 o 
  -1   7   3        0.54        0.39      1.28 o 
   0   7   3       17.86       13.53      2.28 o 
   1   7   3      177.99      189.23      8.76 o 
   2   7   3       19.68       16.21      2.29 o 
   3   7   3        0.22       -0.61      1.29 o 
   4   7   3        0.73       -0.82      1.37 o 
   5   7   3      137.48      160.68      5.49 o 
   6   7   3        6.38        4.63      1.33 o 
   7   7   3       26.90       26.66      2.34 o 
 -16   0   4       95.54      110.09     10.53 o 
 -14   0   4      414.52      448.17     25.20 o 
 -12   0   4        0.16       -4.03      4.03 o 
 -10   0   4        9.90       11.69      3.64 o 
  -8   0   4      282.75      330.33     23.81 o 
  -6   0   4      357.70      349.58     11.03 o 
  -4   0   4     1863.09     1674.02     25.23 o 
  -2   0   4     2927.25     2348.20    340.89 o 
   0   0   4     7760.13     8040.37    130.74 o 
   2   0   4      887.13      939.01     14.09 o 
   4   0   4     3780.95     4159.50     51.29 o 
   6   0   4       71.29       60.27      9.01 o 
   8   0   4     3602.80     3900.37     92.99 o 
  10   0   4        0.16        2.19      2.89 o 
  12   0   4      936.53      944.62     25.85 o 
  14   0   4        7.78        3.79      2.79 o 
  16   0   4      365.28      400.89     13.97 o 
 -17   1   4        0.21       -1.16      2.23 o 
 -16   1   4      148.13      163.51      9.03 o 
 -15   1   4        0.72        2.75      2.96 o 
 -14   1   4        7.79        8.69      3.26 o 
 -13   1   4        4.26        4.86      2.63 o 
 -12   1   4      366.10      344.42      9.27 o 
 -11   1   4       51.25       65.30      6.03 o 
 -10   1   4       32.69       32.25      4.19 o 
  -9   1   4        2.76        4.44      1.80 o 
  -8   1   4        1.14        1.36      1.95 o 
  -7   1   4        0.21        1.34      1.33 o 
  -6   1   4      804.29      764.45     10.78 o 
  -5   1   4        5.09        6.78      1.43 o 
  -4   1   4        4.96        5.32      1.01 o 
  -3   1   4       28.84       28.06      1.14 o 
  -2   1   4     6449.22     6586.04     63.06 o 
  -1   1   4      141.72      138.07      3.98 o 
   0   1   4      797.18      635.02     21.20 o 
   1   1   4      234.69      252.60      7.36 o 
   2   1   4      153.79      136.28      4.44 o 
   3   1   4        1.70        4.60      1.44 o 
   4   1   4     1648.66     1539.03     17.09 o 
   5   1   4      161.29      154.79      4.67 o 
   6   1   4     1810.50     1925.03     22.25 o 
   7   1   4       46.23       41.15      2.84 o 
   8   1   4      214.03      213.67      6.65 o 
   9   1   4        0.11        0.98      1.28 o 
  10   1   4      376.63      371.80      9.78 o 
  11   1   4        3.87        1.86      2.31 o 
  12   1   4       13.31       12.62      2.97 o 
  13   1   4        4.82        7.10      2.44 o 
  14   1   4       26.98       24.75      5.23 o 
  15   1   4        4.87        1.44      1.90 o 
  16   1   4       75.41       96.64      5.45 o 
  17   1   4        0.69        1.03      1.49 o 
 -16   2   4      105.24       98.90     14.38 o 
 -15   2   4       14.92       10.29      3.54 o 
 -14   2   4      110.18      112.14      8.78 o 
 -13   2   4        0.31       -7.18     10.10 o 
 -12   2   4      206.66      176.68      7.83 o 
 -11   2   4       26.53       21.51      2.39 o 
 -10   2   4      892.40      846.36     26.86 o 
  -9   2   4       28.73       26.29      3.37 o 
  -8   2   4       54.36       39.60      3.05 o 
  -7   2   4       28.88       32.02      3.06 o 
  -6   2   4       11.17       10.50      2.50 o 
  -5   2   4      832.68      997.66     13.41 o 
  -4   2   4      280.33      182.61      4.47 o 
  -3   2   4       33.17       38.91      2.07 o 
  -2   2   4      351.99      375.15      8.39 o 
  -1   2   4      280.92      274.57      5.97 o 
   0   2   4      582.89      789.44     11.87 o 
   1   2   4        0.11        2.28      0.95 o 
   2   2   4      363.03      405.29      7.29 o 
   3   2   4      364.12      357.63      9.07 o 
   4   2   4      845.00     1027.69     15.06 o 
   5   2   4     1085.62     1163.68     15.86 o 
   6   2   4      749.92      733.83     15.09 o 
   7   2   4      270.00      277.73      8.55 o 
   8   2   4     1299.06     1439.43     21.92 o 
   9   2   4      391.79      409.38      8.68 o 
  10   2   4      464.33      468.62     19.60 o 
  11   2   4       45.32       34.81      2.67 o 
  12   2   4      386.14      387.31     13.09 o 
  13   2   4        0.02       -1.14      3.07 o 
  14   2   4       53.06       60.49      5.32 o 
  15   2   4        0.43        0.89      2.36 o 
  16   2   4       15.93       16.15      2.37 o 
 -16   3   4       22.72       15.72      2.47 o 
 -15   3   4        0.11        0.49      1.51 o 
 -14   3   4      149.57      147.10      7.55 o 
 -13   3   4        2.40        3.02      2.91 o 
 -12   3   4      621.79      544.79     19.62 o 
 -11   3   4        1.15        0.09      1.41 o 
 -10   3   4       10.83        6.35      1.79 o 
  -9   3   4       10.12       10.38      2.26 o 
  -8   3   4      513.13      494.41     14.12 o 
  -7   3   4        0.00       -0.73      1.74 o 
  -6   3   4      820.02      833.08     13.69 o 
  -5   3   4       11.45        8.02      2.02 o 
  -4   3   4     2100.77     2321.13     24.48 o 
  -3   3   4        1.15        2.70      1.38 o 
  -2   3   4      250.22      209.63      5.61 o 
  -1   3   4      159.32      182.20      5.14 o 
   0   3   4      482.10      522.77      9.54 o 
   1   3   4      204.79      252.31      5.04 o 
   2   3   4      400.61      359.60      6.74 o 
   3   3   4       56.57       62.44      2.90 o 
   4   3   4        8.86       12.07      1.55 o 
   5   3   4      159.73      159.26      4.81 o 
   6   3   4        2.38        1.61      1.50 o 
   7   3   4       10.72        5.51      2.47 o 
   8   3   4      526.09      511.37     25.13 o 
   9   3   4        1.98        0.71      1.68 o 
  10   3   4      608.19      609.22     10.98 o 
  11   3   4        2.87        3.08      1.50 o 
  12   3   4        3.35        3.69      1.58 o 
  13   3   4       12.94       11.25      2.33 o 
  14   3   4       11.50       12.62      2.63 o 
  15   3   4        9.86        9.22      1.76 o 
 -14   4   4      114.07      114.47      6.92 o 
 -13   4   4       40.33       48.52      5.46 o 
 -12   4   4        8.73        6.18      2.79 o 
 -11   4   4       20.69       21.54      3.41 o 
 -10   4   4      311.53      273.24     12.66 o 
  -9   4   4       10.21        1.45     11.13 o 
  -8   4   4        7.64        7.38      3.10 o 
  -7   4   4       86.44       94.50      6.19 o 
  -6   4   4        6.81        8.10      2.91 o 
  -5   4   4        5.71        6.23      1.84 o 
  -4   4   4      215.13      195.01      7.00 o 
  -3   4   4       50.86       54.41      3.70 o 
  -2   4   4      662.85      725.69     12.46 o 
  -1   4   4      168.70      185.84      5.95 o 
   0   4   4      273.64      220.90      6.43 o 
   1   4   4        3.59        5.90      1.38 o 
   2   4   4       13.72       12.79      1.83 o 
   3   4   4      155.22      169.42      5.63 o 
   4   4   4      129.40      126.32      4.59 o 
   5   4   4        2.34       -0.02      1.50 o 
   6   4   4       30.72       24.91      3.59 o 
   7   4   4       92.07       88.11      8.23 o 
   8   4   4      738.02      729.07     15.20 o 
   9   4   4       13.65       12.37      2.31 o 
  10   4   4        0.59        1.16      1.75 o 
  11   4   4       17.32       16.23      2.50 o 
  12   4   4      153.36      146.26      6.33 o 
  13   4   4       16.93       13.75      2.86 o 
  14   4   4        3.18        2.21      1.45 o 
 -13   5   4        0.03       -0.31      1.49 o 
 -12   5   4       91.19       95.46      6.51 o 
 -11   5   4        1.08        1.47      3.39 o 
 -10   5   4        3.45        1.07      2.62 o 
  -9   5   4        2.66        0.83      2.10 o 
  -8   5   4       35.66       26.79      3.59 o 
  -7   5   4        0.01        1.66      2.49 o 
  -6   5   4       11.60        5.12      2.10 o 
  -5   5   4        1.12        0.50      1.62 o 
  -4   5   4       10.09        5.91      1.38 o 
  -3   5   4        0.79        0.27      1.26 o 
  -2   5   4      782.34      733.42     16.76 o 
  -1   5   4        6.72        5.16      2.17 o 
   0   5   4      384.32      389.62     11.94 o 
   1   5   4        0.75       -0.85      2.09 o 
   2   5   4      292.00      290.24     11.94 o 
   3   5   4        2.13        0.99      1.57 o 
   4   5   4      170.63      180.52      5.31 o 
   5   5   4        0.04        0.93      2.68 o 
   6   5   4      245.84      233.01      8.27 o 
   7   5   4       17.29       13.88      3.06 o 
   8   5   4        6.46        4.61      1.86 o 
   9   5   4        0.27        0.62      1.59 o 
  10   5   4       69.35       76.29      4.56 o 
  11   5   4        0.27       -0.13      1.34 o 
  12   5   4        1.66       -0.70      1.25 o 
  13   5   4        0.00       -0.69      1.40 o 
 -11   6   4        9.36       10.73      2.16 o 
 -10   6   4       71.82       73.06      4.48 o 
  -9   6   4       14.40       14.58      2.17 o 
  -8   6   4        3.51        6.78      1.61 o 
  -7   6   4        0.02        0.41      1.50 o 
  -6   6   4       27.17       25.86      3.27 o 
  -5   6   4        0.97        0.64      1.60 o 
  -4   6   4      140.54      154.26      8.09 o 
  -3   6   4        0.02       -0.42      4.65 o 
  -2   6   4       19.91       20.74      2.71 o 
  -1   6   4        4.25        5.98      2.01 o 
   0   6   4      414.79      408.51      9.64 o 
   1   6   4        0.09        1.13      1.62 o 
   2   6   4      292.41      304.25      9.38 o 
   3   6   4        0.11        2.15      1.40 o 
   4   6   4       24.35       29.77      2.71 o 
   5   6   4        0.85       -0.90      1.49 o 
   6   6   4       32.83       31.02      3.42 o 
   7   6   4        4.69        6.16      2.64 o 
   8   6   4      197.72      203.48      9.96 o 
   9   6   4        8.85       10.63      2.63 o 
  10   6   4        1.33        1.84      1.44 o 
  11   6   4        9.57        9.50      2.81 o 
  -7   7   4       10.27       12.54      2.22 o 
  -6   7   4       31.59       35.59      2.84 o 
  -5   7   4        2.75        2.27      1.27 o 
  -4   7   4       23.48       29.78      2.28 o 
  -3   7   4       21.73       23.82      1.95 o 
  -2   7   4       45.01       48.41      3.18 o 
  -1   7   4        8.51        7.57      1.87 o 
   0   7   4       34.99       34.64      4.01 o 
   1   7   4        0.74        3.57      2.62 o 
   2   7   4       19.57       16.33      2.92 o 
   3   7   4       19.66       22.66      2.19 o 
   4   7   4       34.75       33.11      2.46 o 
   5   7   4        5.59        3.08      1.53 o 
   6   7   4        4.74        4.79      1.17 o 
   7   7   4       14.48       19.17      2.09 o 
 -15   0   5      337.23      328.45     19.99 o 
 -13   0   5       51.95       47.26      5.74 o 
 -11   0   5      593.61      539.21     23.84 o 
  -9   0   5       64.14       57.90      5.24 o 
  -7   0   5       45.70       41.48      4.00 o 
  -5   0   5      413.85      466.61     16.59 o 
  -3   0   5     1487.77     1444.35     34.87 o 
  -1   0   5     8389.30     8975.71    124.60 o 
   1   0   5      361.99      369.90     21.36 o 
   3   0   5     2255.04     2410.00     27.81 o 
   5   0   5     1537.83     1621.98     39.04 o 
   7   0   5     1798.66     1944.77     48.91 o 
   9   0   5       20.84       17.89      5.21 o 
  11   0   5       97.71      113.93     11.36 o 
  13   0   5       21.36        8.00      4.69 o 
  15   0   5       33.36       42.17      5.05 o 
 -17   1   5        4.51        3.14      2.60 o 
 -16   1   5        3.99        2.89      2.35 o 
 -15   1   5      320.83      318.84     13.57 o 
 -14   1   5       19.76       19.06      3.99 o 
 -13   1   5      317.18      288.22     13.93 o 
 -12   1   5       10.78        8.95      1.74 o 
 -11   1   5      385.55      339.49      9.81 o 
 -10   1   5        7.50        4.79      2.81 o 
  -9   1   5      222.12      222.39      8.47 o 
  -8   1   5       52.40       53.58      4.02 o 
  -7   1   5      477.56      513.01     10.43 o 
  -6   1   5        1.58       -0.12      1.07 o 
  -5   1   5       62.81       56.62      2.51 o 
  -4   1   5      142.85      142.50      4.25 o 
  -3   1   5      476.57      406.99      6.15 o 
  -2   1   5      363.72      379.79      6.60 o 
  -1   1   5       12.00       20.60      1.53 o 
   0   1   5        1.06        4.67      1.14 o 
   1   1   5     4557.40     4486.24     46.48 o 
   2   1   5      224.12      245.26      8.39 o 
   3   1   5      144.47      127.77      9.46 o 
   4   1   5        0.75        0.78      1.75 o 
   5   1   5      114.77      156.10      7.52 o 
   6   1   5        0.04        1.18      1.82 o 
   7   1   5       70.32       48.47      4.96 o 
   8   1   5      191.04      202.74     18.92 o 
   9   1   5      786.58      881.95     26.81 o 
  10   1   5        1.81        0.70      3.26 o 
  11   1   5        1.20       -1.67      1.67 o 
  12   1   5       43.50       39.34      4.63 o 
  13   1   5      211.83      209.82      9.95 o 
  14   1   5        4.70        6.42      3.10 o 
  15   1   5      110.54      130.60      8.79 o 
  16   1   5        8.40        7.75      2.07 o 
 -16   2   5        2.13        1.90      1.73 o 
 -15   2   5       74.42       83.83      7.05 o 
 -14   2   5        2.50        4.51      6.71 o 
 -13   2   5      362.36      322.70     22.29 o 
 -12   2   5        0.45        0.20      2.62 o 
 -11   2   5      694.58      627.04     15.94 o 
 -10   2   5        5.62        6.08      2.19 o 
  -9   2   5       51.58       42.63      3.70 o 
  -8   2   5      183.89      195.22      7.31 o 
  -7   2   5      730.38      665.94     13.31 o 
  -6   2   5       64.93       80.77      4.28 o 
  -5   2   5     2269.11     2335.54     35.42 o 
  -4   2   5       97.70      110.74      3.60 o 
  -3   2   5      252.71      310.43      6.49 o 
  -2   2   5      463.48      454.09      6.90 o 
  -1   2   5      621.79      580.49     10.14 o 
   0   2   5      167.65      162.91      5.95 o 
   1   2   5        4.38        6.18      1.55 o 
   2   2   5       10.09       11.98      2.73 o 
   3   2   5        1.84        2.78      2.10 o 
   4   2   5        6.86        4.07      2.22 o 
   5   2   5       42.69       31.58      3.88 o 
   6   2   5       18.45       20.80      3.56 o 
   7   2   5        0.12        3.58      3.61 o 
   8   2   5       67.01       64.80      5.27 o 
   9   2   5      957.39      985.15     24.20 o 
  10   2   5        2.46        4.30      1.89 o 
  11   2   5      239.58      221.91      7.87 o 
  12   2   5        5.87        4.69      2.04 o 
  13   2   5       16.62       14.58      3.13 o 
  14   2   5        2.51       -1.95      1.95 o 
  15   2   5       63.53       66.00      5.42 o 
  16   2   5        0.00        1.11      5.33 o 
 -15   3   5      369.59      375.23     10.43 o 
 -14   3   5       65.92       62.73      5.64 o 
 -13   3   5       74.44       84.61      7.47 o 
 -12   3   5       19.27        7.75      6.82 o 
 -11   3   5      905.26      824.72     15.03 o 
 -10   3   5       38.85       34.18      2.50 o 
  -9   3   5      543.93      505.96     11.09 o 
  -8   3   5       25.39       23.86      3.31 o 
  -7   3   5      247.01      260.50      8.69 o 
  -6   3   5        1.43        5.89      1.98 o 
  -5   3   5       66.35       67.53      3.63 o 
  -4   3   5       26.17       20.27      1.98 o 
  -3   3   5     1539.02     1483.40     18.24 o 
  -2   3   5      259.91      327.53      7.24 o 
  -1   3   5        3.63       14.36      1.80 o 
   0   3   5        2.64        3.00      1.49 o 
   1   3   5      119.41      200.30      7.62 o 
   2   3   5      606.96      645.02     14.52 o 
   3   3   5      473.68      512.20     13.74 o 
   4   3   5      124.54      106.12      5.97 o 
   5   3   5       10.16        5.22      1.90 o 
   6   3   5       49.32       61.21      4.72 o 
   7   3   5      398.18      342.53     10.44 o 
   8   3   5       19.05       22.99      3.58 o 
   9   3   5        9.35       10.17      1.62 o 
  10   3   5        0.31        0.91      1.33 o 
  11   3   5      295.05      262.08      7.40 o 
  12   3   5        0.30       -0.71      2.07 o 
  13   3   5      104.17      119.78      6.98 o 
  14   3   5        2.72        1.44      1.46 o 
  15   3   5       29.17       38.88      3.21 o 
 -14   4   5        0.53       -2.01      2.20 o 
 -13   4   5      123.21      119.22      7.87 o 
 -12   4   5        0.29       -0.73      2.20 o 
 -11   4   5      267.26      263.97      8.52 o 
 -10   4   5       17.22        6.61      3.63 o 
  -9   4   5       26.94       24.02      3.36 o 
  -8   4   5        6.93        5.87      1.86 o 
  -7   4   5      237.54      234.03      7.23 o 
  -6   4   5        9.28        8.30      2.07 o 
  -5   4   5      487.52      519.22     14.78 o 
  -4   4   5        1.31        1.04      1.83 o 
  -3   4   5      249.41      247.43      7.16 o 
  -2   4   5       89.48       92.62      4.33 o 
  -1   4   5      446.40      426.44      9.27 o 
   0   4   5        8.53       13.57      2.23 o 
   1   4   5        4.05        3.24      2.00 o 
   2   4   5        6.53        7.15      2.34 o 
   3   4   5       11.59       11.65      3.53 o 
   4   4   5       12.76       15.85      2.72 o 
   5   4   5      539.75      544.42     13.46 o 
   6   4   5        4.60        3.59      2.10 o 
   7   4   5       53.31       50.78      3.05 o 
   8   4   5       31.43       29.33      2.54 o 
   9   4   5      412.99      398.10      8.59 o 
  10   4   5        4.74        2.20      1.55 o 
  11   4   5       47.64       45.14      3.74 o 
  12   4   5        2.87        2.03      1.83 o 
  13   4   5        9.15        6.48      2.53 o 
  14   4   5        0.06        0.59      1.41 o 
 -13   5   5      136.55      138.65      6.23 o 
 -12   5   5       11.72        9.70      2.32 o 
 -11   5   5        6.11        3.69      2.29 o 
 -10   5   5       34.79       32.70      4.83 o 
  -9   5   5       34.95       29.10      5.56 o 
  -8   5   5        9.50       11.27      2.64 o 
  -7   5   5        4.23        8.09      2.34 o 
  -6   5   5       30.73       27.04      3.46 o 
  -5   5   5      130.94      120.98      7.64 o 
  -4   5   5        1.99        0.98      1.35 o 
  -3   5   5      461.00      469.19     17.03 o 
  -2   5   5        0.15        2.12      1.60 o 
  -1   5   5      199.53      198.94      6.07 o 
   0   5   5        0.49        1.12      1.46 o 
   1   5   5      682.35      707.17     11.97 o 
   2   5   5        9.92        9.84      1.71 o 
   3   5   5      238.33      222.65      6.45 o 
   4   5   5        2.80        0.53      1.48 o 
   5   5   5       21.26       17.43      2.27 o 
   6   5   5       53.05       43.27      3.39 o 
   7   5   5      130.37      128.48      5.53 o 
   8   5   5       23.04       20.16      2.79 o 
   9   5   5       38.79       39.98      3.48 o 
  10   5   5       41.59       34.72      3.42 o 
  11   5   5        0.50       -1.46      1.46 o 
  12   5   5        6.98        7.07      2.13 o 
 -10   6   5        0.00        0.13      1.82 o 
  -9   6   5        3.11        2.01      1.40 o 
  -8   6   5        0.47        0.55      3.00 o 
  -7   6   5       43.22       40.86      3.32 o 
  -6   6   5        1.06        2.03      2.74 o 
  -5   6   5       35.82       38.63      5.14 o 
  -4   6   5        1.50       -1.75      1.86 o 
  -3   6   5      268.05      287.18      8.82 o 
  -2   6   5        0.14        0.39      1.57 o 
  -1   6   5      395.11      389.75     10.38 o 
   0   6   5       12.02        9.59      2.07 o 
   1   6   5       13.00       11.05      2.13 o 
   2   6   5       21.86       19.88      2.59 o 
   3   6   5       36.18       37.97      2.96 o 
   4   6   5        0.16        1.86      1.50 o 
   5   6   5      164.80      155.89      7.64 o 
   6   6   5        6.58        5.32      1.76 o 
   7   6   5      102.45       92.75      7.40 o 
   8   6   5        2.88        2.77      1.99 o 
   9   6   5       57.08       61.84      4.90 o 
  10   6   5        0.21       -0.78      1.26 o 
  -7   7   5       32.34       48.87      5.04 o 
  -6   7   5       24.49       28.03      1.87 o 
  -5   7   5        5.24        4.15      1.18 o 
  -4   7   5        6.61        5.78      1.34 o 
  -3   7   5      183.21      203.46      5.51 o 
  -2   7   5       13.17       16.72      2.44 o 
  -1   7   5        2.59        5.19      1.73 o 
   0   7   5        1.23        3.68      2.07 o 
   1   7   5       85.01       79.20      5.43 o 
   2   7   5        0.57        3.17      1.79 o 
   3   7   5       21.75       20.70      2.30 o 
   4   7   5        0.54        1.69      1.29 o 
   5   7   5        0.06       -1.09      1.40 o 
   6   7   5        5.57        4.77      1.74 o 
 -16   0   6       42.38       48.00      6.69 o 
 -14   0   6      565.64      634.43     29.16 o 
 -12   0   6      138.24      124.87      8.85 o 
 -10   0   6      132.74      129.79     13.22 o 
  -8   0   6       40.89       33.58      6.90 o 
  -6   0   6      103.08      117.73     10.45 o 
  -4   0   6     9032.69    10095.38    123.37 o 
  -2   0   6      194.51      295.08      9.73 o 
   0   0   6    18498.36    19372.32    179.81 o 
   2   0   6       83.03       65.31      5.95 o 
   4   0   6     1303.60     1351.08     24.38 o 
   6   0   6      200.90      199.98      9.09 o 
   8   0   6      943.53      938.20     23.16 o 
  10   0   6        0.14       -3.15      3.20 o 
  12   0   6       72.74       83.98      8.00 o 
  14   0   6        5.53        3.56      2.54 o 
  16   0   6       53.85       50.23      6.07 o 
 -16   1   6      164.12      180.85      8.67 o 
 -15   1   6        8.40       14.11      3.49 o 
 -14   1   6        9.32       14.46      3.37 o 
 -13   1   6       20.32       21.20      3.41 o 
 -12   1   6      272.37      255.65     10.78 o 
 -11   1   6        3.22       -1.75      3.68 o 
 -10   1   6      123.79      112.89      8.95 o 
  -9   1   6      106.58       98.60     13.03 o 
  -8   1   6      116.50      116.89     11.07 o 
  -7   1   6        6.85        6.99      2.28 o 
  -6   1   6      527.95      524.93     13.21 o 
  -5   1   6       97.52      105.74      5.49 o 
  -4   1   6     1925.41     1888.48     22.80 o 
  -3   1   6        1.88        1.41      1.40 o 
  -2   1   6     5858.55     5993.71     66.48 o 
  -1   1   6      414.27      466.47     10.15 o 
   0   1   6     2088.58     2022.57     34.60 o 
   1   1   6       25.49       20.21      1.91 o 
   2   1   6      423.98      419.09     10.28 o 
   3   1   6       55.13       68.04      5.09 o 
   4   1   6      196.78      169.38      7.88 o 
   5   1   6       13.95       18.45      3.22 o 
   6   1   6     1755.16     1786.86     74.03 o 
   7   1   6       29.26       39.87      4.56 o 
   8   1   6       21.28       13.45      3.19 o 
   9   1   6        1.41        1.31      2.28 o 
  10   1   6      311.36      308.67     18.49 o 
  11   1   6        0.55       -1.47      1.47 o 
  12   1   6        8.22        7.80      2.48 o 
  13   1   6        2.06        3.36      4.54 o 
  14   1   6        2.77        2.76      3.41 o 
  15   1   6        1.83       -0.63      1.69 o 
  16   1   6       51.56       53.31      9.87 o 
 -16   2   6       37.19       45.19      4.77 o 
 -15   2   6        1.74        5.98      2.76 o 
 -14   2   6      495.14      487.56     17.34 o 
 -13   2   6        1.35        3.61      2.33 o 
 -12   2   6      140.62      132.48      7.81 o 
 -11   2   6      231.50      212.20      8.41 o 
 -10   2   6     1566.11     1398.03     22.93 o 
  -9   2   6        9.41        5.91      4.69 o 
  -8   2   6     1388.19     1390.67     49.76 o 
  -7   2   6      230.28      205.03      8.78 o 
  -6   2   6        7.82        7.76      2.15 o 
  -5   2   6       70.59       68.90      4.83 o 
  -4   2   6     1565.04     1545.82     21.41 o 
  -3   2   6      137.83      140.05      5.46 o 
  -2   2   6      604.97      600.10     13.58 o 
  -1   2   6        0.38       -0.62      1.38 o 
   0   2   6      207.86      240.13     10.01 o 
   1   2   6        0.00       -0.28      1.57 o 
   2   2   6      166.88      178.96      8.73 o 
   3   2   6        4.06        4.17      2.35 o 
   4   2   6       69.77       83.88      6.24 o 
   5   2   6      137.75      165.55      8.84 o 
   6   2   6      149.91      118.41      7.86 o 
   7   2   6       48.67       47.52      5.30 o 
   8   2   6      486.50      469.28     16.98 o 
   9   2   6        9.37       13.53      2.86 o 
  10   2   6       51.84       53.26      4.20 o 
  11   2   6        7.73        9.53      2.10 o 
  12   2   6      227.29      209.38     10.12 o 
  13   2   6        0.25       -1.79      2.33 o 
  14   2   6       79.86       81.18      7.23 o 
  15   2   6        3.03       -0.69      2.33 o 
  16   2   6       17.90       23.22      4.59 o 
 -15   3   6        5.66        6.62      2.01 o 
 -14   3   6        9.03        8.77      6.05 o 
 -13   3   6        1.97       -1.31      3.03 o 
 -12   3   6      259.91      248.14     11.09 o 
 -11   3   6       15.22       12.48      2.42 o 
 -10   3   6      102.68       95.98      5.52 o 
  -9   3   6        0.68        2.76      1.82 o 
  -8   3   6       40.99       31.74      4.05 o 
  -7   3   6        7.68        7.57      2.52 o 
  -6   3   6     1116.67     1119.38     22.75 o 
  -5   3   6       10.74       10.30      2.86 o 
  -4   3   6     1409.34     1451.03     21.97 o 
  -3   3   6        3.75        3.70      2.11 o 
  -2   3   6       38.78       21.95      3.23 o 
  -1   3   6        3.32        3.41      2.02 o 
   0   3   6      192.05      174.92      9.65 o 
   1   3   6      318.20      335.85     13.36 o 
   2   3   6       84.59       80.85      5.19 o 
   3   3   6       36.50       32.71      3.66 o 
   4   3   6       35.02       35.19      3.92 o 
   5   3   6       70.41       77.76      5.61 o 
   6   3   6        5.25        5.90      2.01 o 
   7   3   6        0.60        1.94      2.05 o 
   8   3   6      320.27      293.22      8.66 o 
   9   3   6        0.34        2.20      1.43 o 
  10   3   6      565.27      577.00     11.51 o 
  11   3   6        9.22        8.77      2.34 o 
  12   3   6       18.40       20.28      2.71 o 
  13   3   6        0.20        2.28      1.61 o 
  14   3   6       14.08        5.79      2.48 o 
  15   3   6        1.77        0.48      1.78 o 
 -14   4   6      181.16      182.80      7.86 o 
 -13   4   6       30.11       36.85      5.97 o 
 -12   4   6      139.60      141.35     11.18 o 
 -11   4   6        8.71        5.20      2.95 o 
 -10   4   6      126.95      139.47      7.00 o 
  -9   4   6       76.85       61.83      8.39 o 
  -8   4   6      448.32      413.26     13.23 o 
  -7   4   6       20.17       21.08      2.49 o 
  -6   4   6        0.87        2.51      1.77 o 
  -5   4   6       87.28       82.04      7.31 o 
  -4   4   6      593.97      555.77     19.22 o 
  -3   4   6        1.57        3.67      2.21 o 
  -2   4   6      248.03      253.64     10.24 o 
  -1   4   6        6.61       13.28      2.86 o 
   0   4   6       83.73       68.55      6.72 o 
   1   4   6        1.82        4.23      2.25 o 
   2   4   6      413.97      395.77     12.91 o 
   3   4   6       13.11       11.39      2.61 o 
   4   4   6       47.79       57.02      4.45 o 
   5   4   6        2.22        4.13      2.06 o 
   6   4   6      159.40      157.06      5.15 o 
   7   4   6       47.49       44.29      2.96 o 
   8   4   6      262.39      257.00      6.92 o 
   9   4   6        2.88        0.50      1.79 o 
  10   4   6        3.33        2.89      1.69 o 
  11   4   6       33.29       30.37      3.02 o 
  12   4   6       77.95       77.24      5.10 o 
  13   4   6        2.01        2.33      1.46 o 
  14   4   6       29.71       25.82      4.42 o 
 -12   5   6       72.55       77.68      5.36 o 
 -11   5   6        5.35        3.82      2.12 o 
 -10   5   6       50.64       55.77      4.29 o 
  -9   5   6        0.07        0.77      1.85 o 
  -8   5   6        3.43        0.92      3.53 o 
  -7   5   6       18.45       17.24      3.46 o 
  -6   5   6      107.81      110.25      7.80 o 
  -5   5   6       21.25       24.73      3.29 o 
  -4   5   6        0.87        0.95      1.71 o 
  -3   5   6        4.38        4.04      1.87 o 
  -2   5   6      578.21      589.40     15.28 o 
  -1   5   6        1.10        1.71      1.59 o 
   0   5   6      681.87      670.43     11.70 o 
   1   5   6        3.31        2.67      1.33 o 
   2   5   6        9.37        5.56      1.42 o 
   3   5   6       27.98       27.94      2.62 o 
   4   5   6      422.11      398.74      9.10 o 
   5   5   6       38.04       35.20      3.15 o 
   6   5   6      210.54      208.86      7.82 o 
   7   5   6        8.91        8.00      2.16 o 
   8   5   6        4.72        2.81      2.01 o 
   9   5   6       24.35       23.51      3.23 o 
  10   5   6       20.02       18.09      2.27 o 
  11   5   6        0.83       -1.61      1.61 o 
  12   5   6        7.38        8.27      2.13 o 
 -10   6   6       16.59       20.06      2.59 o 
  -9   6   6        0.35        2.42      1.48 o 
  -8   6   6       87.39       93.98      5.11 o 
  -7   6   6       24.32       26.33      4.85 o 
  -6   6   6        0.02       -0.16      1.29 o 
  -5   6   6       14.43       12.08      2.19 o 
  -4   6   6      234.27      237.72      7.05 o 
  -3   6   6       50.75       54.65      3.89 o 
  -2   6   6       29.55       33.75      3.21 o 
  -1   6   6       83.16       85.74      4.85 o 
   0   6   6      115.33      102.73      5.13 o 
   1   6   6        4.60        4.96      1.72 o 
   2   6   6      186.85      211.82      7.48 o 
   3   6   6       49.09       49.74      3.68 o 
   4   6   6      153.84      149.60      6.22 o 
   5   6   6        0.14        1.58      1.59 o 
   6   6   6        7.40       12.12      2.03 o 
   7   6   6        4.30        1.13      2.34 o 
   8   6   6      121.11      124.74      5.79 o 
   9   6   6        6.56        8.76      3.95 o 
  -6   7   6      142.48      160.28      6.37 o 
  -5   7   6        0.49        1.09      1.07 o 
  -4   7   6       93.83       96.34      3.82 o 
  -3   7   6        2.82        3.53      1.50 o 
  -2   7   6      115.81      118.28      6.20 o 
  -1   7   6        6.49        6.69      1.44 o 
   0   7   6       95.66       81.58      4.35 o 
   1   7   6        3.12        5.21      3.08 o 
   2   7   6        6.25        2.05      1.63 o 
   3   7   6        0.35       -0.54      1.17 o 
   4   7   6       45.16       34.89      2.75 o 
   5   7   6        0.65       -2.27      2.85 o 
 -15   0   7      705.13      819.00     30.24 o 
 -13   0   7       28.25       33.67      6.18 o 
 -11   0   7      177.85      154.91      8.10 o 
  -9   0   7      160.36      169.63     10.38 o 
  -7   0   7      167.85      150.63      9.10 o 
  -5   0   7      329.19      325.41     12.30 o 
  -3   0   7      219.05      185.80      8.33 o 
  -1   0   7     1830.19     1933.96     31.95 o 
   1   0   7     2413.60     2418.06     35.49 o 
   3   0   7      224.67      263.31     13.43 o 
   5   0   7     3171.66     3427.21     73.57 o 
   7   0   7     1444.96     1595.17     46.31 o 
   9   0   7       57.95       70.80      9.29 o 
  11   0   7       34.82       34.87      7.68 o 
  13   0   7       13.69       12.68      4.96 o 
  15   0   7       31.52       37.01      5.91 o 
 -16   1   7        1.87        0.14      2.21 o 
 -15   1   7      367.88      410.19     19.83 o 
 -14   1   7       16.15        8.43      2.90 o 
 -13   1   7      465.99      451.59     14.15 o 
 -12   1   7       97.93       95.30      6.50 o 
 -11   1   7        0.26       -1.12      2.16 o 
 -10   1   7        7.02        9.19      1.91 o 
  -9   1   7       45.48       41.12      5.67 o 
  -8   1   7      764.26      785.15     27.45 o 
  -7   1   7     1682.00     1693.45     28.57 o 
  -6   1   7      290.73      339.82     10.92 o 
  -5   1   7        1.85        5.55      2.02 o 
  -4   1   7      914.76      980.06     18.44 o 
  -3   1   7     7390.38     7629.93     90.67 o 
  -2   1   7      389.67      417.88     11.05 o 
  -1   1   7      232.20      281.38      7.23 o 
   0   1   7      426.96      466.34      9.57 o 
   1   1   7     5026.20     5418.48     51.60 o 
   2   1   7       14.47       14.05      1.85 o 
   3   1   7     2614.81     2722.33     35.99 o 
   4   1   7      717.59      757.38     18.65 o 
   5   1   7       28.82       31.82      3.94 o 
   6   1   7       14.89       18.78      3.39 o 
   7   1   7      911.35      921.48     23.53 o 
   8   1   7       17.38       18.40      4.32 o 
   9   1   7       24.85       32.92      5.06 o 
  10   1   7        0.05        0.84      1.47 o 
  11   1   7       45.73       42.88      5.36 o 
  12   1   7        0.20        5.04      4.13 o 
  13   1   7        2.55        3.13      2.69 o 
  14   1   7        1.89       -0.45      2.11 o 
  15   1   7        7.42        9.43      2.73 o 
  16   1   7        2.02        2.69      2.27 o 
 -15   2   7      213.03      221.70     10.17 o 
 -14   2   7       37.19       43.84      5.25 o 
 -13   2   7      261.18      245.57     10.15 o 
 -12   2   7       22.56       20.26      3.49 o 
 -11   2   7      620.58      561.55     14.80 o 
 -10   2   7       70.95       64.23      4.79 o 
  -9   2   7        3.93        3.90      1.98 o 
  -8   2   7       19.02       17.87      4.31 o 
  -7   2   7      178.56      172.56     11.40 o 
  -6   2   7      232.81      245.71     12.37 o 
  -5   2   7     1363.29     1260.29     29.17 o 
  -4   2   7       37.74       34.67      3.76 o 
  -3   2   7      484.11      450.51     12.30 o 
  -2   2   7       28.82       27.65      3.25 o 
  -1   2   7      165.35      155.83      5.73 o 
   0   2   7      114.34      125.76      5.16 o 
   1   2   7      155.43      123.94      5.86 o 
   2   2   7      313.63      306.16     15.76 o 
   3   2   7       11.80        9.26      3.08 o 
   4   2   7        0.75        2.60      2.19 o 
   5   2   7      682.93      650.72     27.47 o 
   6   2   7        8.72       11.42      3.12 o 
   7   2   7       45.00       50.49      5.56 o 
   8   2   7        6.67        7.99      3.00 o 
   9   2   7      955.37      915.66     18.91 o 
  10   2   7       22.72       25.31      2.97 o 
  11   2   7      323.03      307.01      9.30 o 
  12   2   7        0.47        1.08      2.45 o 
  13   2   7        0.19       -1.81      2.75 o 
  14   2   7        0.21        0.78      2.42 o 
  15   2   7       68.18       74.50      9.65 o 
 -15   3   7        0.85        3.59      2.12 o 
 -14   3   7       14.13       14.38      3.47 o 
 -13   3   7       34.01       12.85      7.54 o 
 -12   3   7        0.79        0.38      2.11 o 
 -11   3   7        1.02        2.11      1.88 o 
 -10   3   7        1.36       -0.34      2.06 o 
  -9   3   7      393.84      392.92     11.35 o 
  -8   3   7       18.10       13.90      1.90 o 
  -7   3   7      969.21      942.51     21.44 o 
  -6   3   7        1.48        2.93      2.77 o 
  -5   3   7       57.46       52.32      4.84 o 
  -4   3   7        1.76        4.60      2.05 o 
  -3   3   7     1936.76     1911.27     31.19 o 
  -2   3   7       32.58       43.74      5.37 o 
  -1   3   7      264.95      250.58     12.08 o 
   0   3   7       99.68      105.45      8.26 o 
   1   3   7       75.23       81.32      6.91 o 
   2   3   7        0.17        1.06      1.85 o 
   3   3   7       43.67       43.03      4.34 o 
   4   3   7       45.21       50.72      5.06 o 
   5   3   7       14.35       15.81      3.39 o 
   6   3   7        4.42        0.90      2.14 o 
   7   3   7      717.16      662.87     15.39 o 
   8   3   7        2.05        1.90      1.27 o 
   9   3   7       70.02       67.77      3.97 o 
  10   3   7       11.66        8.74      2.18 o 
  11   3   7      195.76      175.82      9.05 o 
  12   3   7        4.13        2.78      2.03 o 
  13   3   7       83.37       79.83      6.72 o 
  14   3   7       13.67        9.74      2.55 o 
 -13   4   7       55.35       64.23      6.98 o 
 -12   4   7        2.51        1.66      2.44 o 
 -11   4   7      294.13      219.04     32.74 o 
 -10   4   7        4.22        3.91      2.18 o 
  -9   4   7        1.69       -2.71      7.29 o 
  -8   4   7        3.17        2.73      2.19 o 
  -7   4   7      139.87      139.29      6.54 o 
  -6   4   7        0.47       -1.65      1.65 o 
  -5   4   7      579.57      580.88     12.23 o 
  -4   4   7       52.06       56.73      6.58 o 
  -3   4   7        1.88        6.83      3.25 o 
  -2   4   7        2.54        4.32      2.86 o 
  -1   4   7     1042.95      965.69     28.88 o 
   0   4   7       55.91       49.14      6.03 o 
   1   4   7       27.56       16.79      3.90 o 
   2   4   7        2.89        1.67      2.24 o 
   3   4   7        1.92        3.68      2.10 o 
   4   4   7       18.83       21.01      2.78 o 
   5   4   7      285.63      257.28      6.40 o 
   6   4   7        2.20        2.74      1.37 o 
   7   4   7      273.80      263.06      7.49 o 
   8   4   7       39.76       39.51      3.55 o 
   9   4   7      344.61      324.23      9.91 o 
  10   4   7        3.66        1.32      1.83 o 
  11   4   7      138.40      135.70      6.81 o 
  12   4   7        9.91        8.38      2.06 o 
  13   4   7        6.56        3.51      2.77 o 
 -12   5   7        0.77       -0.31      2.04 o 
 -11   5   7        1.16        1.75      1.86 o 
 -10   5   7        9.38       12.20      2.51 o 
  -9   5   7       51.35       42.32      3.86 o 
  -8   5   7       24.15       21.30      3.71 o 
  -7   5   7       34.83       40.20      4.65 o 
  -6   5   7        1.60        0.47      2.42 o 
  -5   5   7       97.57       89.99      5.84 o 
  -4   5   7       16.94       13.60      1.99 o 
  -3   5   7      928.36      909.88     17.09 o 
  -2   5   7       24.22       22.11      2.85 o 
  -1   5   7       42.33       37.20      2.84 o 
   0   5   7        3.37        5.35      1.45 o 
   1   5   7     1143.40     1037.45     16.20 o 
   2   5   7       46.19       39.40      3.51 o 
   3   5   7      243.53      234.42      7.68 o 
   4   5   7        0.43        2.11      2.13 o 
   5   5   7       31.74       35.36      3.03 o 
   6   5   7       46.86       42.72      3.62 o 
   7   5   7       65.12       59.75      4.12 o 
   8   5   7        2.35        1.07      1.78 o 
   9   5   7       81.50       86.56      5.36 o 
  10   5   7       24.76       23.60      4.61 o 
  11   5   7        3.33        4.12      1.83 o 
  -9   6   7       12.99       19.27      3.92 o 
  -8   6   7        5.86        4.65      1.40 o 
  -7   6   7       16.17       19.51      2.70 o 
  -6   6   7        8.06        7.50      2.52 o 
  -5   6   7       64.85       71.22      3.93 o 
  -4   6   7        0.26        0.14      1.78 o 
  -3   6   7        0.32        0.38      1.52 o 
  -2   6   7        4.77        6.39      1.89 o 
  -1   6   7      321.75      341.36     10.24 o 
   0   6   7        6.98        7.08      1.91 o 
   1   6   7      196.32      207.51      6.98 o 
   2   6   7       17.97       13.60      2.70 o 
   3   6   7       10.07        9.19      2.42 o 
   4   6   7        0.04        1.60      2.26 o 
   5   6   7      254.53      254.79      7.66 o 
   6   6   7        0.55        1.41      1.24 o 
   7   6   7      115.78      112.06      4.76 o 
   8   6   7        0.11        0.71      1.37 o 
   9   6   7       19.79       19.46      3.47 o 
  -5   7   7        3.28        6.32      2.69 o 
  -4   7   7        0.33        1.74      1.09 o 
  -3   7   7      173.98      181.92      4.83 o 
  -2   7   7       15.61       15.39      1.90 o 
  -1   7   7       24.06       25.16      2.32 o 
   0   7   7        0.54        0.02      3.74 o 
   1   7   7       42.09       39.92      3.56 o 
   2   7   7       28.05       27.44      3.16 o 
   3   7   7       55.81       58.71      4.21 o 
 -14   0   8      984.84     1049.88     36.77 o 
 -12   0   8     2022.90     2004.13     40.20 o 
 -10   0   8      157.59      160.91      7.25 o 
  -8   0   8       18.62       14.49      3.83 o 
  -6   0   8       17.96       23.33      4.77 o 
  -4   0   8      617.13      684.80     22.74 o 
  -2   0   8     1546.66     1375.73     38.71 o 
   0   0   8     1799.20     2162.51     52.88 o 
   2   0   8     3592.42     3538.64     52.44 o 
   4   0   8     6299.60     6744.37    126.45 o 
   6   0   8       54.07       62.54      8.26 o 
   8   0   8     1360.17     1455.67     46.06 o 
  10   0   8       38.63       35.33      5.29 o 
  12   0   8       45.97       36.64      7.85 o 
  14   0   8        1.74        1.32      2.73 o 
 -15   1   8        9.39       12.06      2.92 o 
 -14   1   8      337.46      350.76     13.95 o 
 -13   1   8       41.65       41.22      4.49 o 
 -12   1   8       18.34       16.92      4.16 o 
 -11   1   8       30.98       15.77      3.95 o 
 -10   1   8      428.82      402.34     16.03 o 
  -9   1   8        5.73        4.61      3.22 o 
  -8   1   8       87.83       78.07      7.40 o 
  -7   1   8        0.01        1.07      2.48 o 
  -6   1   8      125.68      126.68      9.27 o 
  -5   1   8       67.11       63.81      4.90 o 
  -4   1   8      441.61      413.88     11.96 o 
  -3   1   8       48.84       51.00      4.18 o 
  -2   1   8      571.41      663.36     19.99 o 
  -1   1   8        9.54        7.64      1.74 o 
   0   1   8     1050.57     1035.79     18.50 o 
   1   1   8        3.09        3.43      1.96 o 
   2   1   8        5.74        3.65      1.54 o 
   3   1   8       19.67       15.38      2.12 o 
   4   1   8        6.43        5.22      1.58 o 
   5   1   8      136.23      127.80      5.92 o 
   6   1   8      993.82      937.83     34.99 o 
   7   1   8       30.00       25.54      3.31 o 
   8   1   8      152.04      164.06      8.09 o 
   9   1   8        1.77        3.75      1.65 o 
  10   1   8      242.56      223.80      8.81 o 
  11   1   8        6.76        5.51      2.11 o 
  12   1   8       51.76       60.25      6.91 o 
  13   1   8        2.18        3.34      3.08 o 
  14   1   8        1.85        0.14      2.35 o 
  15   1   8        0.32       -2.52      2.52 o 
 -15   2   8        2.70        4.73      5.54 o 
 -14   2   8      300.44      294.70     12.31 o 
 -13   2   8       34.21       33.48      4.05 o 
 -12   2   8      109.34      102.36      8.16 o 
 -11   2   8      110.98      111.15      8.91 o 
 -10   2   8      163.94      137.91      6.74 o 
  -9   2   8       89.26       87.07      4.91 o 
  -8   2   8     1002.99      971.83     27.92 o 
  -7   2   8      142.73      158.31     10.60 o 
  -6   2   8      881.74      903.05     25.72 o 
  -5   2   8      298.49      304.85     23.32 o 
  -4   2   8      511.26      514.72     14.15 o 
  -3   2   8       71.60       77.57      5.25 o 
  -2   2   8      942.32      908.93     15.82 o 
  -1   2   8      368.58      361.80     11.79 o 
   0   2   8       60.54       53.72      3.76 o 
   1   2   8        5.41        5.87      1.75 o 
   2   2   8       30.38       27.33      2.85 o 
   3   2   8      144.06      148.60      9.03 o 
   4   2   8      573.63      565.26     29.74 o 
   5   2   8       50.27       47.68      5.34 o 
   6   2   8       32.38       28.58      6.32 o 
   7   2   8      294.58      269.05     12.90 o 
   8   2   8     1753.24     1685.41     23.66 o 
   9   2   8       60.07       61.15      3.57 o 
  10   2   8        2.89        5.17      1.91 o 
  11   2   8       28.94       19.62      4.79 o 
  12   2   8      424.97      379.08     16.56 o 
  13   2   8        3.82        5.74      2.87 o 
  14   2   8       90.15       98.42      6.97 o 
  15   2   8        3.28        0.33      2.40 o 
 -14   3   8       45.58       46.43      3.69 o 
 -13   3   8        0.00       -3.08      3.08 o 
 -12   3   8      152.72      164.03      7.89 o 
 -11   3   8       16.26       14.56      2.62 o 
 -10   3   8      584.41      544.34     15.22 o 
  -9   3   8        3.44        1.11      1.92 o 
  -8   3   8       60.55       57.97      3.74 o 
  -7   3   8       44.45       37.18      3.03 o 
  -6   3   8     1879.55     1894.45     40.77 o 
  -5   3   8       36.33       35.63      5.15 o 
  -4   3   8     2206.62     2192.55     35.00 o 
  -3   3   8       78.66       84.29      7.49 o 
  -2   3   8      156.74      144.40      9.67 o 
  -1   3   8       49.02       54.15      6.25 o 
   0   3   8      201.30      198.61     11.18 o 
   1   3   8        1.66       -0.64      2.51 o 
   2   3   8       41.94       40.42      5.19 o 
   3   3   8      261.76      252.74     10.21 o 
   4   3   8       19.57       15.83      2.89 o 
   5   3   8       94.78       81.73      6.06 o 
   6   3   8      365.53      351.17     10.75 o 
   7   3   8       27.51       22.85      2.13 o 
   8   3   8       39.50       30.42      2.72 o 
   9   3   8        5.94        5.42      2.38 o 
  10   3   8      479.40      480.79     15.22 o 
  11   3   8        0.74       -2.77      2.77 o 
  12   3   8      209.98      228.09     14.38 o 
  13   3   8        4.96        8.67      2.86 o 
  14   3   8        0.57        3.53      1.46 o 
 -13   4   8       14.62       15.45      2.88 o 
 -12   4   8       20.08       17.08      3.11 o 
 -11   4   8       41.36       34.43      4.92 o 
 -10   4   8      220.87      221.41      8.67 o 
  -9   4   8        6.97        1.94      3.49 o 
  -8   4   8       97.05      112.18      6.79 o 
  -7   4   8      165.39      169.61      7.22 o 
  -6   4   8        7.79        5.48      1.88 o 
  -5   4   8       37.29       35.90      3.16 o 
  -4   4   8      311.85      330.77      9.13 o 
  -3   4   8      198.17      205.92      6.50 o 
  -2   4   8      166.44      165.68      7.34 o 
  -1   4   8      104.61      106.32     14.29 o 
   0   4   8       16.48       12.96      3.48 o 
   1   4   8        5.74        5.79      2.93 o 
   2   4   8      107.27       93.10      4.57 o 
   3   4   8       43.52       41.46      3.05 o 
   4   4   8      816.65      734.81     12.94 o 
   5   4   8       99.51       86.65      3.58 o 
   6   4   8      105.94       99.95      4.73 o 
   7   4   8        3.67        2.41      1.86 o 
   8   4   8      656.85      649.70     17.74 o 
   9   4   8       35.86       30.25      3.20 o 
  10   4   8        1.30        1.33      2.37 o 
  11   4   8       20.85       19.69      3.59 o 
  12   4   8      103.92       92.11      6.18 o 
  13   4   8        7.05        5.66      2.64 o 
 -11   5   8        9.14        8.02      2.44 o 
 -10   5   8      150.39      163.93     10.89 o 
  -9   5   8        0.00       -1.78      1.96 o 
  -8   5   8      189.55      193.59      8.90 o 
  -7   5   8       15.26       19.28      2.74 o 
  -6   5   8      237.88      243.49      9.31 o 
  -5   5   8        0.13       -1.39      3.53 o 
  -4   5   8      335.61      325.83     10.93 o 
  -3   5   8       14.22       13.64      2.02 o 
  -2   5   8      584.58      568.66     10.83 o 
  -1   5   8        0.49        1.35      1.58 o 
   0   5   8      465.90      457.75     11.77 o 
   1   5   8       15.20       11.36      1.97 o 
   2   5   8       74.75       72.58      5.12 o 
   3   5   8        1.71        4.75      2.87 o 
   4   5   8       37.33       34.23      3.39 o 
   5   5   8       52.91       53.53      3.61 o 
   6   5   8      537.71      528.19     11.05 o 
   7   5   8        1.10        1.74      2.53 o 
   8   5   8       49.91       44.42      3.49 o 
   9   5   8        4.24        4.69      1.72 o 
  10   5   8       27.54       27.87      2.78 o 
  11   5   8        0.00       -0.86      2.44 o 
  -8   6   8        1.66        3.70      1.74 o 
  -7   6   8        8.63       11.84      1.98 o 
  -6   6   8       23.81       34.02      3.90 o 
  -5   6   8       19.56       15.70      3.14 o 
  -4   6   8        3.21        4.60      2.12 o 
  -3   6   8       32.05       34.53      3.42 o 
  -2   6   8      122.79      119.80      5.35 o 
  -1   6   8       84.20       76.52      5.33 o 
   0   6   8        9.22        4.73      1.61 o 
   1   6   8        4.37        4.28      1.82 o 
   2   6   8      177.85      160.21      7.27 o 
   3   6   8       19.03       19.19      2.94 o 
   4   6   8      438.39      449.70     12.69 o 
   5   6   8        2.40        4.04      1.56 o 
   6   6   8        1.64        2.01      2.05 o 
   7   6   8        2.99        1.35      1.40 o 
   8   6   8      203.02      238.89     12.02 o 
  -2   7   8        7.15        8.88      1.43 o 
  -1   7   8        0.45        0.39      1.43 o 
   0   7   8       68.58       69.63      4.20 o 
   1   7   8        0.79        2.06      1.44 o 
   2   7   8        2.09        1.85      1.37 o 
 -15   0   9      188.61      212.29     12.52 o 
 -13   0   9       27.90       27.14      5.91 o 
 -11   0   9        1.15        2.21      2.61 o 
  -9   0   9       19.00       16.56      4.92 o 
  -7   0   9      546.32      466.76     25.07 o 
  -5   0   9      232.29      218.45     16.07 o 
  -3   0   9       30.11       29.70      6.32 o 
  -1   0   9     3271.01     3145.02     72.75 o 
   1   0   9      433.75      459.49     21.89 o 
   3   0   9       85.37       63.95      5.64 o 
   5   0   9     1215.78     1287.54     40.28 o 
   7   0   9     1235.07     1427.87     45.81 o 
   9   0   9       24.17       21.11      5.29 o 
  11   0   9       37.40       42.80      8.76 o 
  13   0   9       12.45       13.14      4.54 o 
 -15   1   9      249.86      257.56      9.65 o 
 -14   1   9        0.65       -2.34      2.34 o 
 -13   1   9       92.73       95.05      6.07 o 
 -12   1   9      247.85      242.40     12.36 o 
 -11   1   9      985.59      957.38     39.02 o 
 -10   1   9        0.07       -1.70      2.80 o 
  -9   1   9      139.30      134.20      5.94 o 
  -8   1   9      780.05      768.91     24.13 o 
  -7   1   9     1658.21     1637.31     46.25 o 
  -6   1   9       65.89       72.85      5.58 o 
  -5   1   9      222.98      195.13      8.83 o 
  -4   1   9      188.50      185.17      8.44 o 
  -3   1   9     2744.22     2569.71     36.95 o 
  -2   1   9       88.53       84.75      5.52 o 
  -1   1   9       84.67       87.51      4.65 o 
   0   1   9       72.47       74.61      4.31 o 
   1   1   9      176.29      180.19      6.68 o 
   2   1   9       78.00       63.58      4.14 o 
   3   1   9        2.70        5.83      1.65 o 
   4   1   9      378.53      419.37     12.38 o 
   5   1   9     1374.45     1456.91     27.12 o 
   6   1   9       29.27       29.68      3.20 o 
   7   1   9       19.33       16.40      2.67 o 
   8   1   9      197.16      213.25      9.34 o 
   9   1   9      415.43      421.94     15.99 o 
  10   1   9        0.30        0.87      2.66 o 
  11   1   9       27.51       26.50     10.39 o 
  12   1   9       16.20       16.89      3.98 o 
  13   1   9       36.13       32.16      3.56 o 
  14   1   9        0.21        6.20      3.16 o 
 -14   2   9       16.28       12.79      2.69 o 
 -13   2   9       53.95       52.67      4.53 o 
 -12   2   9        2.25        3.07      3.80 o 
 -11   2   9       50.69       45.16      5.99 o 
 -10   2   9       73.21       75.34      5.10 o 
  -9   2   9      202.21      195.79      8.06 o 
  -8   2   9       50.28       52.49      3.86 o 
  -7   2   9      153.65      140.83      6.09 o 
  -6   2   9        5.79        1.69      2.96 o 
  -5   2   9     1918.00     1855.89     39.74 o 
  -4   2   9        0.52       -3.64      3.64 o 
  -3   2   9     1513.16     1479.38     26.56 o 
  -2   2   9      292.86      290.91     10.67 o 
  -1   2   9      186.20      184.27      7.03 o 
   0   2   9       11.49       11.33      2.17 o 
   1   2   9      236.53      222.09      7.78 o 
   2   2   9       54.28       49.37      3.86 o 
   3   2   9      225.51      222.80      9.50 o 
   4   2   9        5.88        5.18      2.74 o 
   5   2   9      279.07      247.87     12.13 o 
   6   2   9       12.70       11.72      3.19 o 
   7   2   9      432.30      424.80     10.83 o 
   8   2   9      126.20      121.15      6.04 o 
   9   2   9      292.84      275.62     11.51 o 
  10   2   9       17.72       10.75      3.79 o 
  11   2   9      300.24      300.40     14.82 o 
  12   2   9       17.35       13.24      3.76 o 
  13   2   9       55.11       65.09      4.75 o 
  14   2   9        5.84        6.41      2.23 o 
 -14   3   9        0.49       -0.22      1.96 o 
 -13   3   9      156.92      145.38     11.36 o 
 -12   3   9       12.90       14.34      2.87 o 
 -11   3   9       23.55       21.69      2.85 o 
 -10   3   9        5.51        3.30      2.33 o 
  -9   3   9      144.53      135.18      7.55 o 
  -8   3   9        5.10        5.89      3.11 o 
  -7   3   9     2169.49     2141.09     27.50 o 
  -6   3   9       89.41       93.04      4.63 o 
  -5   3   9      636.77      626.78     12.66 o 
  -4   3   9       19.52       16.67      4.23 o 
  -3   3   9     2912.68     2938.70    119.98 o 
  -2   3   9      451.38      457.75     17.81 o 
  -1   3   9     1125.45     1083.48     28.90 o 
   0   3   9        0.89       -0.71      2.78 o 
   1   3   9      360.57      329.99     14.97 o 
   2   3   9      464.73      433.14     17.51 o 
   3   3   9        3.03        0.63      2.48 o 
   4   3   9       29.25       25.27      3.68 o 
   5   3   9        0.58        0.93      1.32 o 
   6   3   9        7.71       10.29      2.10 o 
   7   3   9       37.76       35.65      3.40 o 
   8   3   9        8.27        5.01      2.59 o 
   9   3   9      495.83      516.48     46.29 o 
  10   3   9       45.55       45.07      5.79 o 
  11   3   9       46.39       48.92      4.68 o 
  12   3   9        0.53       -0.88      1.89 o 
  13   3   9      299.84      295.14      8.82 o 
 -12   4   9        6.08        5.84      2.33 o 
 -11   4   9       29.96       23.85      4.72 o 
 -10   4   9       17.88       21.33      2.96 o 
  -9   4   9      109.06      109.86      9.05 o 
  -8   4   9        0.24       -1.84      1.99 o 
  -7   4   9      120.23      115.17      5.77 o 
  -6   4   9        3.05        3.16      1.66 o 
  -5   4   9      300.37      301.72      9.78 o 
  -4   4   9        0.90        0.85      2.07 o 
  -3   4   9     1131.15     1161.15     18.74 o 
  -2   4   9        0.35        2.93      2.16 o 
  -1   4   9       51.00       41.03      3.04 o 
   0   4   9        7.46        3.22      2.12 o 
   1   4   9     1320.37     1269.87     16.31 o 
   2   4   9        0.25        2.56      1.59 o 
   3   4   9       66.41       64.52      4.25 o 
   4   4   9        5.31        4.90      2.07 o 
   5   4   9      327.09      341.31     12.25 o 
   6   4   9       17.38       10.76      2.78 o 
   7   4   9      227.15      216.72      9.52 o 
   8   4   9        0.15       -3.01      3.01 o 
   9   4   9        8.51        5.49      2.88 o 
  10   4   9        6.13        2.96      2.40 o 
  11   4   9       78.24       76.19      5.92 o 
  12   4   9        0.03        0.66      1.74 o 
 -10   5   9       56.18       67.19      7.23 o 
  -9   5   9       96.55       86.57      4.55 o 
  -8   5   9       10.23        9.94      2.01 o 
  -7   5   9      242.04      261.20      8.49 o 
  -6   5   9       43.47       47.31      4.15 o 
  -5   5   9      175.43      184.17      6.95 o 
  -4   5   9        0.66        2.37      2.26 o 
  -3   5   9      211.55      198.80      7.65 o 
  -2   5   9        1.05        0.50      1.69 o 
  -1   5   9        9.33        7.44      1.96 o 
   0   5   9        5.88        7.35      1.99 o 
   1   5   9        5.31        7.84      2.13 o 
   2   5   9       16.68       12.98      2.17 o 
   3   5   9      449.89      457.53     13.41 o 
   4   5   9       11.25        9.25      2.24 o 
   5   5   9      466.73      443.48     13.71 o 
   6   5   9        1.87       -0.35      1.59 o 
   7   5   9       37.57       32.67      4.56 o 
   8   5   9       11.53       17.76      3.56 o 
   9   5   9      209.22      211.67      9.39 o 
  10   5   9        0.41       -0.35      1.55 o 
  -7   6   9       35.52       34.19      3.14 o 
  -6   6   9        3.95        1.49      1.66 o 
  -5   6   9       35.77       47.55      4.33 o 
  -4   6   9        1.70        1.97      2.54 o 
  -3   6   9       34.69       33.15      3.16 o 
  -2   6   9        8.26        8.85      2.61 o 
  -1   6   9       39.92       43.19      2.90 o 
   0   6   9        0.01        0.03      1.59 o 
   1   6   9      261.11      248.05      8.69 o 
   2   6   9        5.16        4.67      1.89 o 
   3   6   9       41.10       32.80      3.33 o 
   4   6   9        1.92        3.34      1.87 o 
   5   6   9      228.55      240.13      9.77 o 
   6   6   9        2.00        1.05      3.84 o 
   7   6   9      142.11      152.43      9.54 o 
 -14   0  10        0.45        1.94      2.52 o 
 -12   0  10       85.63       86.47      7.01 o 
 -10   0  10      621.62      594.72     40.55 o 
  -8   0  10      362.16      344.32     12.42 o 
  -6   0  10      332.20      278.51     19.62 o 
  -4   0  10      146.86      172.38     14.58 o 
  -2   0  10      289.94      236.91     16.52 o 
   0   0  10        2.82        4.87      3.88 o 
   2   0  10      769.88      655.75     28.26 o 
   4   0  10     2654.34     2446.01    153.71 o 
   6   0  10       37.50       44.04      9.87 o 
   8   0  10      724.38      714.84     18.89 o 
  10   0  10       13.63        8.51      4.38 o 
  12   0  10       31.52       31.27      6.77 o 
  14   0  10        0.54        1.52      1.70 o 
 -14   1  10      307.63      322.10     11.52 o 
 -13   1  10       14.31       18.36      2.93 o 
 -12   1  10      128.17      124.12      8.53 o 
 -11   1  10        0.80       -1.71      3.00 o 
 -10   1  10      447.73      434.04     22.86 o 
  -9   1  10        0.32        2.15      2.03 o 
  -8   1  10       45.52       42.61      3.49 o 
  -7   1  10       37.08       33.73      3.26 o 
  -6   1  10      403.05      422.06     14.01 o 
  -5   1  10      150.41      152.25      9.42 o 
  -4   1  10      160.82      152.75      8.06 o 
  -3   1  10        0.44        0.11      2.24 o 
  -2   1  10       99.56      114.95      6.77 o 
  -1   1  10       68.86       73.87      5.42 o 
   0   1  10      201.70      208.22      7.61 o 
   1   1  10      168.31      156.30      6.52 o 
   2   1  10     1286.38     1166.97     23.47 o 
   3   1  10       15.83       14.80      2.76 o 
   4   1  10       10.60       10.68      2.72 o 
   5   1  10       34.73       35.16      4.27 o 
   6   1  10     1502.34     1501.87     30.63 o 
   7   1  10        0.36        0.19      1.51 o 
   8   1  10      312.86      331.09     15.55 o 
   9   1  10        0.12        0.86      3.13 o 
  10   1  10       64.87       52.33      6.46 o 
  11   1  10       33.63       34.33      5.54 o 
  12   1  10      184.06      185.85      8.34 o 
  13   1  10        0.36       -1.12      1.79 o 
  14   1  10       35.09       41.60      5.82 o 
 -14   2  10       89.70      103.14      6.06 o 
 -13   2  10        0.10        0.57      1.76 o 
 -12   2  10        4.09        5.57      3.08 o 
 -11   2  10       83.25       82.05      7.40 o 
 -10   2  10       15.13       12.93      3.02 o 
  -9   2  10      124.40      115.11      6.19 o 
  -8   2  10       38.00       42.19      3.54 o 
  -7   2  10      147.27      146.92      5.79 o 
  -6   2  10     1096.59     1039.36     14.89 o 
  -5   2  10      542.54      516.94     19.54 o 
  -4   2  10     1389.17     1426.43     34.13 o 
  -3   2  10       67.48       59.88      6.52 o 
  -2   2  10     1216.10     1199.36     28.18 o 
  -1   2  10       56.11       56.42      4.26 o 
   0   2  10     3003.94     2874.52     54.62 o 
   1   2  10       35.01       34.86      3.40 o 
   2   2  10      183.12      184.52     10.36 o 
   3   2  10       44.13       39.06      3.73 o 
   4   2  10     1303.51     1288.87     24.98 o 
   5   2  10      492.79      470.67     11.33 o 
   6   2  10      306.72      314.03      8.45 o 
   7   2  10       19.51       23.34      2.46 o 
   8   2  10      438.02      429.79     10.97 o 
   9   2  10      142.80      146.66      7.20 o 
  10   2  10        2.28        3.35      2.24 o 
  11   2  10        3.95        3.47      2.08 o 
  12   2  10        9.64       18.69      3.79 o 
  13   2  10        0.06        0.13      2.03 o 
 -13   3  10        2.02       -0.73      1.78 o 
 -12   3  10       70.99       70.31      4.61 o 
 -11   3  10        3.77        1.69      2.18 o 
 -10   3  10       88.41       83.83      5.83 o 
  -9   3  10       54.38       60.70      5.08 o 
  -8   3  10       86.21       78.39      6.37 o 
  -7   3  10       25.55       29.69      4.44 o 
  -6   3  10       17.24       18.97      2.62 o 
  -5   3  10       36.17       34.36      3.12 o 
  -4   3  10      965.45      947.45     14.89 o 
  -3   3  10        8.73        7.48      1.62 o 
  -2   3  10      287.58      284.20      8.55 o 
  -1   3  10       13.00       11.38      3.31 o 
   0   3  10      120.13      120.27     10.58 o 
   1   3  10      107.61      106.39      7.07 o 
   2   3  10      134.65      123.69      5.69 o 
   3   3  10        9.10        7.34      1.66 o 
   4   3  10      480.15      437.08     12.02 o 
   5   3  10      120.15      120.63      6.41 o 
   6   3  10      231.86      222.17      7.82 o 
   7   3  10        1.71        1.80      2.39 o 
   8   3  10       60.57       60.81      5.46 o 
   9   3  10        3.11       -0.87      3.21 o 
  10   3  10      133.08      132.98      7.38 o 
  11   3  10        8.99       10.48      2.43 o 
  12   3  10      147.66      156.22      6.79 o 
 -11   4  10      111.30       88.06      4.18 o 
 -10   4  10       93.19       93.36      4.31 o 
  -9   4  10       12.65       14.49      3.13 o 
  -8   4  10        0.58        3.46      2.66 o 
  -7   4  10      261.95      302.23      9.07 o 
  -6   4  10     1113.02     1188.73     20.06 o 
  -5   4  10       42.72       36.55      3.55 o 
  -4   4  10       66.64       70.39      3.92 o 
  -3   4  10       98.17       97.43      4.99 o 
  -2   4  10     1181.79     1196.38     23.84 o 
  -1   4  10      432.84      418.23     11.82 o 
   0   4  10      319.46      323.56      8.19 o 
   1   4  10        1.29        0.28      1.61 o 
   2   4  10        8.12        9.29      1.96 o 
   3   4  10      234.03      236.60      8.79 o 
   4   4  10      643.46      645.78     23.54 o 
   5   4  10       28.80       32.57      5.09 o 
   6   4  10      124.69      140.10     11.73 o 
   7   4  10       45.71       59.82      7.46 o 
   8   4  10      264.10      267.49     12.68 o 
   9   4  10       37.06       30.66      4.47 o 
  10   4  10       59.86       62.28      5.33 o 
  11   4  10        1.78       -0.48      1.77 o 
  -9   5  10        3.76      170.39    118.56 o 
  -8   5  10       33.92       45.33      4.11 o 
  -7   5  10       46.57       52.84      4.60 o 
  -6   5  10        2.44       -0.03      2.10 o 
  -5   5  10        0.72        1.89      1.98 o 
  -4   5  10       27.19       25.50      3.32 o 
  -3   5  10        0.21        2.07      1.87 o 
  -2   5  10       22.79       23.43      2.88 o 
  -1   5  10        1.81        4.05      2.17 o 
   0   5  10       48.86       54.22      4.02 o 
   1   5  10       40.63       42.43      4.12 o 
   2   5  10      119.13      122.17      6.92 o 
   3   5  10        0.13        0.06      2.21 o 
   4   5  10       98.87       92.84      6.16 o 
   5   5  10       23.15       26.22      3.57 o 
   6   5  10      288.54      318.18     10.54 o 
   7   5  10        0.29       -1.57      1.73 o 
   8   5  10      196.73      207.71      7.46 o 
   9   5  10        3.42        4.48      1.69 o 
  -6   6  10      100.35      106.02      5.24 o 
  -5   6  10        1.29       -0.45      2.31 o 
  -4   6  10        4.51        4.92      3.51 o 
  -3   6  10        1.57        0.37      2.31 o 
  -2   6  10      182.38      189.52      8.97 o 
  -1   6  10       20.69       17.04      2.13 o 
   0   6  10        0.48        2.96      1.50 o 
   1   6  10        0.03        0.44      1.85 o 
   2   6  10       77.95       84.02      4.66 o 
   3   6  10        0.92       -1.94      1.94 o 
   4   6  10      166.97      174.21      7.86 o 
   5   6  10        1.01        4.90      1.91 o 
 -13   0  11      384.41      409.05     19.66 o 
 -11   0  11        8.47        3.38      2.41 o 
  -9   0  11      809.10      829.50     24.01 o 
  -7   0  11      596.84      589.30     21.00 o 
  -5   0  11      629.47      664.84     31.31 o 
  -3   0  11      405.69      396.90     23.22 o 
  -1   0  11     1100.95     1107.47     39.82 o 
   1   0  11      659.32      601.88     27.47 o 
   3   0  11      595.08      498.07     25.16 o 
   5   0  11        4.08        4.35      2.06 o 
   7   0  11     1514.21     1530.69     44.68 o 
   9   0  11      401.11      384.59     24.33 o 
  11   0  11        2.15        5.12      3.97 o 
  13   0  11      134.45      138.47     10.62 o 
 -14   1  11        4.42        3.06      2.27 o 
 -13   1  11      268.82      282.21     11.18 o 
 -12   1  11       67.09       61.03      5.94 o 
 -11   1  11       15.32       18.65      6.32 o 
 -10   1  11       63.54       57.37      6.46 o 
  -9   1  11       17.78       19.48      5.82 o 
  -8   1  11      327.88      289.45     14.26 o 
  -7   1  11       43.66       43.25      4.05 o 
  -6   1  11      121.10      120.75      5.06 o 
  -5   1  11       35.23       31.10      2.70 o 
  -4   1  11      125.42      112.41      8.75 o 
  -3   1  11      224.10      264.16     10.77 o 
  -2   1  11       10.83       12.78      4.40 o 
  -1   1  11       59.25       59.31      6.43 o 
   0   1  11       63.77       59.16      9.21 o 
   1   1  11       43.50       24.18      4.34 o 
   2   1  11       21.55       15.63      3.14 o 
   3   1  11       12.26       13.60      2.79 o 
   4   1  11      250.92      252.13     12.43 o 
   5   1  11     2159.73     2135.11     29.30 o 
   6   1  11       25.02       29.11      2.61 o 
   7   1  11       72.41       63.38      5.09 o 
   8   1  11      192.57      197.88      8.50 o 
   9   1  11     1181.18     1243.95     22.47 o 
  10   1  11       38.52       41.75      4.64 o 
  11   1  11      155.34      151.93      9.37 o 
  12   1  11       14.37       14.38      2.56 o 
  13   1  11      149.52      150.92      9.31 o 
 -13   2  11        3.96        7.08      2.31 o 
 -12   2  11        0.02       -0.54      1.95 o 
 -11   2  11       46.95       49.24      5.74 o 
 -10   2  11        1.75        0.60      3.06 o 
  -9   2  11      291.47      277.42     10.67 o 
  -8   2  11        1.76        0.11      2.50 o 
  -7   2  11      167.03      163.20      6.65 o 
  -6   2  11       85.99       83.79      4.92 o 
  -5   2  11      736.58      709.53     14.74 o 
  -4   2  11       86.54       86.70      4.63 o 
  -3   2  11      995.30      991.74     23.64 o 
  -2   2  11      476.21      449.18     17.64 o 
  -1   2  11        0.08        1.65      2.30 o 
   0   2  11      109.46      109.19      5.92 o 
   1   2  11       45.31       46.47      3.96 o 
   2   2  11      139.48      134.31      7.74 o 
   3   2  11       83.28       72.70      3.98 o 
   4   2  11       40.28       33.44      2.65 o 
   5   2  11        0.82        0.13      1.39 o 
   6   2  11        1.36       -1.67      2.97 o 
   7   2  11       75.26       70.15      5.15 o 
   8   2  11       61.01       57.55      5.89 o 
   9   2  11        4.27        3.80      2.34 o 
  10   2  11        2.04        1.61      2.13 o 
  11   2  11       36.36       36.62      4.96 o 
  12   2  11        7.15        7.78      2.42 o 
  13   2  11      171.06      188.25     11.36 o 
 -12   3  11        2.52        4.00      1.63 o 
 -11   3  11       50.24       55.42      4.18 o 
 -10   3  11        6.72       10.40      2.63 o 
  -9   3  11      100.58      101.50      6.26 o 
  -8   3  11        7.61        6.58      2.56 o 
  -7   3  11      236.72      237.16      8.77 o 
  -6   3  11       24.39       27.38      3.33 o 
  -5   3  11        6.59        4.97      1.67 o 
  -4   3  11       11.06        9.96      1.87 o 
  -3   3  11      243.17      263.09      7.46 o 
  -2   3  11      400.49      411.68      8.72 o 
  -1   3  11       25.41       23.21      2.78 o 
   0   3  11       39.51       37.36      3.44 o 
   1   3  11     2361.70     2281.91     33.40 o 
   2   3  11      453.28      465.37      9.57 o 
   3   3  11      129.18      125.37      5.85 o 
   4   3  11      116.37      106.68      6.03 o 
   5   3  11      888.50      868.99     20.40 o 
   6   3  11       44.77       39.94      4.51 o 
   7   3  11       32.46       29.55      3.94 o 
   8   3  11       16.62       16.06      3.26 o 
   9   3  11      273.71      294.74     10.82 o 
  10   3  11        1.56        2.39      2.03 o 
  11   3  11        4.35        8.17      2.35 o 
  12   3  11        0.29        1.78      2.15 o 
 -11   4  11        2.28       49.41      4.59 o 
 -10   4  11        1.46       -0.74      4.90 o 
  -9   4  11       56.43       68.56      5.35 o 
  -8   4  11        3.44        4.46      2.45 o 
  -7   4  11       19.83       19.56      4.64 o 
  -6   4  11       40.63       39.79      4.18 o 
  -5   4  11      293.06      332.66      9.66 o 
  -4   4  11        9.22        9.94      2.37 o 
  -3   4  11        7.87        4.03      2.14 o 
  -2   4  11       28.09       29.28      3.11 o 
  -1   4  11       28.70       28.19      3.74 o 
   0   4  11        1.09        0.56      1.62 o 
   1   4  11       20.69       16.49      2.08 o 
   2   4  11        0.27        0.09      1.46 o 
   3   4  11       95.80       97.59      5.67 o 
   4   4  11        3.27        2.27      1.88 o 
   5   4  11       65.89       62.77      4.57 o 
   6   4  11        2.53        0.82      1.94 o 
   7   4  11       70.85       74.59      6.66 o 
   8   4  11        0.02       -2.91      2.91 o 
   9   4  11        4.40        3.77      2.39 o 
  10   4  11        0.50        1.45      1.57 o 
  -8   5  11       11.45      183.34    117.51 o 
  -7   5  11       18.42      162.83     98.11 o 
  -6   5  11        1.84        2.23      5.14 o 
  -5   5  11       80.86       86.19      6.48 o 
  -4   5  11        9.17       11.93      3.04 o 
  -3   5  11      112.57      127.24     12.29 o 
  -2   5  11        6.63        6.76      2.15 o 
  -1   5  11       30.41       29.71      3.46 o 
   0   5  11        0.84        0.49      2.69 o 
   1   5  11        3.06        2.71      2.31 o 
   2   5  11        7.56        7.35      2.87 o 
   3   5  11       24.36       28.31      3.42 o 
   4   5  11       22.29       20.03      3.02 o 
   5   5  11      353.25      384.70     11.22 o 
   6   5  11       30.72       36.95      3.44 o 
   7   5  11       66.80       68.75      4.24 o 
   8   5  11       32.68       26.05      2.49 o 
  -4   6  11        9.92        8.72      2.52 o 
  -3   6  11       64.06       82.91      6.90 o 
  -2   6  11        1.02       -1.39      1.65 o 
  -1   6  11       61.13       62.33      4.53 o 
   0   6  11        0.97        1.72      2.11 o 
   1   6  11      110.92      114.44      4.89 o 
   2   6  11        0.11        0.84      1.34 o 
   3   6  11       44.12       49.25      3.12 o 
 -12   0  12      194.05      207.08     13.18 o 
 -10   0  12      137.53      140.08     13.34 o 
  -8   0  12      147.89      134.63     14.13 o 
  -6   0  12      517.30      517.94     28.67 o 
  -4   0  12       48.01       33.93      4.34 o 
  -2   0  12      873.44      821.90     35.24 o 
   0   0  12      215.35      195.93     15.95 o 
   2   0  12      118.53      103.14      6.76 o 
   4   0  12      897.69      818.88     61.03 o 
   6   0  12      309.05      308.95     15.55 o 
   8   0  12      199.05      206.91     12.32 o 
  10   0  12       80.76       85.06      7.53 o 
  12   0  12      929.56     1060.58     33.21 o 
 -13   1  12        4.88        7.30      2.12 o 
 -12   1  12        2.92        1.31      2.31 o 
 -11   1  12        8.08        2.69      2.63 o 
 -10   1  12        3.15        5.66      2.89 o 
  -9   1  12       12.97       10.08      3.32 o 
  -8   1  12      340.94      349.12     20.68 o 
  -7   1  12        3.08        0.89      2.16 o 
  -6   1  12      173.11      162.18      8.85 o 
  -5   1  12        4.79        2.94      2.48 o 
  -4   1  12      385.96      370.31      9.62 o 
  -3   1  12       25.17       26.07      3.27 o 
  -2   1  12       23.27       18.65      2.32 o 
  -1   1  12       97.49       84.97      4.49 o 
   0   1  12        1.09        2.41      1.67 o 
   1   1  12       85.03       80.15      4.74 o 
   2   1  12      347.50      298.14     13.95 o 
   3   1  12      168.94      165.13      6.14 o 
   4   1  12      271.65      268.61      7.17 o 
   5   1  12       45.00       42.64      4.02 o 
   6   1  12      237.42      225.45      8.06 o 
   7   1  12        0.13        0.06      2.30 o 
   8   1  12       78.13       90.33      7.32 o 
   9   1  12        0.66       -0.30      2.15 o 
  10   1  12       32.50       37.79      4.20 o 
  11   1  12       18.38       21.38      2.64 o 
  12   1  12        1.93        2.41      2.13 o 
 -12   2  12        6.21        2.50      2.31 o 
 -11   2  12       29.79       35.27      5.82 o 
 -10   2  12       94.67      102.80      7.67 o 
  -9   2  12       14.67       10.81      3.61 o 
  -8   2  12      120.58      121.81      6.87 o 
  -7   2  12      225.16      226.94      8.43 o 
  -6   2  12     1218.06     1188.34     33.80 o 
  -5   2  12       26.89       26.40      3.10 o 
  -4   2  12       51.33       58.39      4.72 o 
  -3   2  12      194.68      196.14      7.52 o 
  -2   2  12      311.67      315.36      8.00 o 
  -1   2  12        3.16        1.84      1.53 o 
   0   2  12       57.69       59.88      3.53 o 
   1   2  12      133.23      138.72      5.22 o 
   2   2  12      247.86      227.85      7.25 o 
   3   2  12       35.74       34.95      4.35 o 
   4   2  12       39.88       38.32      4.68 o 
   5   2  12      333.01      336.17     12.83 o 
   6   2  12      169.90      173.35      6.94 o 
   7   2  12        1.43        2.34      2.22 o 
   8   2  12        9.54        8.83      2.71 o 
   9   2  12       70.81       72.25      4.61 o 
  10   2  12      108.28      117.62      4.83 o 
  11   2  12        1.47        2.37      2.11 o 
 -11   3  12       12.74       14.01      2.12 o 
 -10   3  12      151.45      164.46      8.60 o 
  -9   3  12        2.15        3.05      2.24 o 
  -8   3  12       58.24       51.26      4.45 o 
  -7   3  12       29.04       29.97      3.27 o 
  -6   3  12       48.55       51.33      4.17 o 
  -5   3  12        8.90       11.23      2.51 o 
  -4   3  12      492.67      514.05     12.95 o 
  -3   3  12       34.36       32.43      3.10 o 
  -2   3  12      277.35      268.19      9.78 o 
  -1   3  12       13.28       18.04      3.53 o 
   0   3  12        0.35        5.39      2.13 o 
   1   3  12      265.20      258.15      8.55 o 
   2   3  12      186.56      168.24      6.72 o 
   3   3  12       17.08       17.23      2.88 o 
   4   3  12       33.44       29.48      3.38 o 
   5   3  12       80.72       81.59      5.23 o 
   6   3  12      230.26      245.47      8.76 o 
   7   3  12        0.66        1.02      1.98 o 
   8   3  12       17.37       20.29      3.15 o 
   9   3  12        0.69        4.29      1.96 o 
  10   3  12      100.03      111.51      5.31 o 
  11   3  12        0.14       -0.54      2.23 o 
 -10   4  12       17.83       36.23      3.97 o 
  -9   4  12        8.15       15.05      2.73 o 
  -8   4  12        5.51        6.76      2.54 o 
  -7   4  12       58.27       69.76      5.56 o 
  -6   4  12      102.09      116.13      6.25 o 
  -5   4  12        2.35        2.40      2.08 o 
  -4   4  12        1.22        1.98      2.09 o 
  -3   4  12       32.00       29.41      3.52 o 
  -2   4  12      174.10      182.32     15.62 o 
  -1   4  12       25.51       18.95      2.88 o 
   0   4  12       15.42       16.94      2.48 o 
   1   4  12       19.17       24.11      2.86 o 
   2   4  12       41.87       49.63      3.92 o 
   3   4  12      100.47       92.80      5.26 o 
   4   4  12        1.31        0.01      1.57 o 
   5   4  12       30.73       34.21      3.23 o 
   6   4  12        1.74       -0.10      1.59 o 
   7   4  12       75.14       75.13      4.23 o 
   8   4  12        5.53        6.62      1.68 o 
   9   4  12       10.22       10.81      1.55 o 
  -7   5  12        8.29       10.62      3.02 o 
  -6   5  12        0.35        2.60      2.73 o 
  -5   5  12        2.10        1.96      2.91 o 
  -4   5  12       45.62       50.20      4.74 o 
  -3   5  12        0.46       -0.80      1.97 o 
  -2   5  12        6.72        6.23      2.39 o 
  -1   5  12        4.12        4.66      1.81 o 
   0   5  12       98.45      103.94      5.94 o 
   1   5  12        6.75        8.38      2.08 o 
   2   5  12      272.16      324.70     12.42 o 
   3   5  12        5.61        5.24      1.98 o 
   4   5  12       38.45       39.98      3.45 o 
   5   5  12        9.07        9.06      1.99 o 
   6   5  12      157.86      177.36      6.15 o 
 -11   0  13       26.86       30.78      5.70 o 
  -9   0  13       82.87      105.42     11.69 o 
  -7   0  13       95.47       90.30     11.77 o 
  -5   0  13       22.26       35.86      7.81 o 
  -3   0  13        8.03        2.82      3.14 o 
  -1   0  13       43.40       48.21      4.32 o 
   1   0  13      255.80      270.68     17.00 o 
   3   0  13      264.64      246.20     12.90 o 
   5   0  13       47.65       60.85      9.63 o 
   7   0  13      133.52      120.46     13.01 o 
   9   0  13       24.09       20.86      5.95 o 
  11   0  13       22.42       28.05      5.29 o 
 -12   1  13       27.24       26.89      3.27 o 
 -11   1  13       94.38      111.22      6.81 o 
 -10   1  13        5.12        8.79      3.11 o 
  -9   1  13       32.39       31.46      5.27 o 
  -8   1  13       40.32       34.77      5.14 o 
  -7   1  13       48.94       54.40      5.09 o 
  -6   1  13       19.91       14.56      3.98 o 
  -5   1  13       36.31       31.16      4.33 o 
  -4   1  13       27.73       20.30      3.10 o 
  -3   1  13       22.53       11.69      2.68 o 
  -2   1  13       35.68       30.53      3.35 o 
  -1   1  13       26.50       27.10      3.51 o 
   0   1  13        4.85        5.94      4.69 o 
   1   1  13      559.18      490.85     15.64 o 
   2   1  13        3.16       -0.11      2.66 o 
   3   1  13      100.34       85.74      6.51 o 
   4   1  13      175.41      176.00     10.18 o 
   5   1  13      606.95      595.93     14.48 o 
   6   1  13        3.98        3.38      1.99 o 
   7   1  13        4.91        6.14      3.26 o 
   8   1  13      163.27      170.22      8.39 o 
   9   1  13        1.96       -0.06      2.10 o 
  10   1  13       14.52       14.19      2.56 o 
  11   1  13        0.62        2.28      2.14 o 
 -11   2  13        7.08        8.12      2.58 o 
 -10   2  13        7.25        7.91      2.86 o 
  -9   2  13      343.66      346.64     13.83 o 
  -8   2  13       30.89       28.70      4.73 o 
  -7   2  13      131.35      133.62      9.43 o 
  -6   2  13       41.18       44.36      7.55 o 
  -5   2  13      398.06      406.82     13.88 o 
  -4   2  13       55.40       46.38      3.90 o 
  -3   2  13      232.87      253.32      8.50 o 
  -2   2  13       33.48       35.16      3.06 o 
  -1   2  13       51.40       42.12      3.32 o 
   0   2  13        2.43        2.63      2.80 o 
   1   2  13        7.97        1.63      2.18 o 
   2   2  13       44.97       46.15      6.01 o 
   3   2  13      268.31      260.63     11.33 o 
   4   2  13       46.31       47.36      4.89 o 
   5   2  13        0.50        1.83      2.78 o 
   6   2  13       71.74       74.55      5.84 o 
   7   2  13      174.49      186.56      7.46 o 
   8   2  13       38.52       40.55      3.37 o 
   9   2  13        0.53        0.65      1.76 o 
  10   2  13        0.17        1.62      1.68 o 
 -10   3  13       19.26       19.27      2.92 o 
  -9   3  13        0.89        3.32      2.42 o 
  -8   3  13       11.29       11.17      2.35 o 
  -7   3  13      264.82      276.52      9.34 o 
  -6   3  13        0.98       -0.05      1.80 o 
  -5   3  13      535.85      513.40     12.44 o 
  -4   3  13        2.18        1.97      1.74 o 
  -3   3  13      125.44      134.40      7.70 o 
  -2   3  13       55.70       53.18      5.08 o 
  -1   3  13      257.81      271.66     10.95 o 
   0   3  13       55.97       50.48      4.89 o 
   1   3  13       63.69       58.39      5.22 o 
   2   3  13        2.64        3.34      1.98 o 
   3   3  13        0.42        1.41      1.82 o 
   4   3  13       29.79       30.03      3.29 o 
   5   3  13      110.54      118.38      7.15 o 
   6   3  13        8.20       12.32      2.25 o 
   7   3  13       33.46       31.52      3.49 o 
   8   3  13        1.66        1.72      1.63 o 
   9   3  13      123.47      142.11     11.13 o 
  -8   4  13        0.09       -0.18      1.33 o 
  -7   4  13      139.34      156.02      7.10 o 
  -6   4  13        6.07        6.91      1.98 o 
  -5   4  13      203.19      227.33      8.25 o 
  -4   4  13        9.26       11.05      2.65 o 
  -3   4  13      287.50      323.20     10.25 o 
  -2   4  13        0.09       -1.75      1.75 o 
  -1   4  13        4.67        7.36      1.92 o 
   0   4  13        0.88       -0.56      3.00 o 
   1   4  13       15.34       15.74      2.83 o 
   2   4  13        0.09        1.19      1.98 o 
   3   4  13      236.76      236.12     14.12 o 
   4   4  13       28.20       29.81      2.79 o 
   5   4  13       35.03       41.15      3.16 o 
   6   4  13        0.01        3.03      1.68 o 
   7   4  13      151.21      168.13      5.32 o 
   8   4  13        1.35        2.77      2.44 o 
  -5   5  13       17.28       12.93      2.93 o 
  -4   5  13        7.56       10.50      3.86 o 
  -3   5  13        2.12        0.87      3.04 o 
  -2   5  13       15.92       14.23      2.63 o 
  -1   5  13       41.31       41.79      3.88 o 
   0   5  13        2.30        5.64      1.95 o 
   1   5  13       91.73      118.66      4.87 o 
   2   5  13        8.79       12.73      2.47 o 
   3   5  13       76.24       73.05      4.80 o 
   4   5  13       18.04       24.87      4.63 o 
 -10   0  14      219.90      231.54     13.92 o 
  -8   0  14       13.17       12.15      5.08 o 
  -6   0  14      153.62      170.86     15.37 o 
  -4   0  14       57.45       32.10      7.64 o 
  -2   0  14      202.71      212.06     10.17 o 
   0   0  14       82.29       57.32      5.24 o 
   2   0  14       20.08       18.66      4.30 o 
   4   0  14       58.86       48.66      8.88 o 
   6   0  14      617.89      636.91     29.78 o 
   8   0  14        1.97       -1.82      3.51 o 
  10   0  14       56.16       62.01      7.44 o 
 -11   1  14        1.43        4.87      2.93 o 
 -10   1  14        3.52        5.25      2.15 o 
  -9   1  14        4.02        6.71      3.03 o 
  -8   1  14      225.29      243.53     11.64 o 
  -7   1  14       12.44       13.03      3.02 o 
  -6   1  14       76.06       84.28      6.04 o 
  -5   1  14       21.21       20.94      3.77 o 
  -4   1  14      300.70      289.85     12.02 o 
  -3   1  14       15.46       10.58      2.87 o 
  -2   1  14       87.58       87.39      5.80 o 
  -1   1  14       51.14       42.10      3.80 o 
   0   1  14       99.62       91.02      5.85 o 
   1   1  14        5.18        3.21      2.06 o 
   2   1  14      303.87      288.52     12.03 o 
   3   1  14       14.51        9.26      2.45 o 
   4   1  14      104.20      107.10      5.96 o 
   5   1  14        0.18        1.69      1.83 o 
   6   1  14      203.60      193.16     11.64 o 
   7   1  14        0.12        0.60      2.21 o 
   8   1  14      144.07      150.46      7.18 o 
   9   1  14        4.15        5.96      2.36 o 
  10   1  14        0.19        3.24      3.35 o 
 -10   2  14       48.66       59.91      4.66 o 
  -9   2  14        0.03        3.75      2.50 o 
  -8   2  14       40.40       50.40      5.48 o 
  -7   2  14       39.44       36.82      4.91 o 
  -6   2  14      502.86      534.39     18.18 o 
  -5   2  14        4.81        5.02      3.15 o 
  -4   2  14      152.87      152.53      6.98 o 
  -3   2  14        7.78        5.38      1.93 o 
  -2   2  14       86.80       97.79      5.96 o 
  -1   2  14       36.64       35.31      3.66 o 
   0   2  14      202.54      208.67     10.14 o 
   1   2  14       12.95       12.27      3.67 o 
   2   2  14       59.70       47.59      4.90 o 
   3   2  14        1.13        0.53      2.24 o 
   4   2  14       15.73       16.28      3.06 o 
   5   2  14       29.00       26.30      3.72 o 
   6   2  14       35.65       38.31      4.08 o 
   7   2  14        7.60        7.46      2.28 o 
   8   2  14        0.01        2.56      1.52 o 
   9   2  14        4.99        4.77      2.06 o 
  -9   3  14        0.69        0.99      2.40 o 
  -8   3  14      277.07      265.49      9.87 o 
  -7   3  14       14.09       14.36      3.28 o 
  -6   3  14       18.55       21.12      4.07 o 
  -5   3  14        3.18        7.47      2.41 o 
  -4   3  14      338.84      345.32     11.29 o 
  -3   3  14        0.29        2.98      2.32 o 
  -2   3  14      326.18      348.03     11.79 o 
  -1   3  14       10.57       12.54      2.63 o 
   0   3  14       68.14       63.70      6.37 o 
   1   3  14       13.52       10.46      2.65 o 
   2   3  14       83.57       82.85      5.69 o 
   3   3  14       10.71        9.74      3.20 o 
   4   3  14       82.05       80.55      4.68 o 
   5   3  14        9.99        9.91      2.10 o 
   6   3  14        7.40        5.03      2.09 o 
   7   3  14        3.26        3.19      2.24 o 
   8   3  14       12.87       15.02      2.60 o 
  -6   4  14      261.39      291.98     13.47 o 
  -5   4  14       17.77       24.31      2.49 o 
  -4   4  14        0.40        1.60      2.10 o 
  -3   4  14        6.39        5.18      2.33 o 
  -2   4  14       25.94       27.36      3.09 o 
  -1   4  14        0.30        0.98      1.57 o 
   0   4  14       94.82       92.99      5.22 o 
   1   4  14        3.65        0.78      1.70 o 
   2   4  14      125.06      138.18      6.31 o 
   3   4  14        1.27        0.70      1.67 o 
   4   4  14      103.57       93.61      4.93 o 
   5   4  14       27.08       35.43      3.04 o 
   6   4  14      153.72      168.09     10.20 o 
  -9   0  15       54.43       51.76      6.61 o 
  -7   0  15      408.49      442.30     22.43 o 
  -5   0  15       31.98       29.41      7.19 o 
  -3   0  15       44.15       36.81      7.97 o 
  -1   0  15        5.61        4.36      3.06 o 
   1   0  15       37.81       37.35      3.56 o 
   3   0  15     1003.49      923.31     36.85 o 
   5   0  15       16.36       15.74      5.41 o 
   7   0  15      401.85      412.15     20.99 o 
   9   0  15      128.68      144.46     10.24 o 
  -9   1  15      216.89      222.00     14.21 o 
  -8   1  15        0.11        4.61      2.55 o 
  -7   1  15      117.32      146.32      7.99 o 
  -6   1  15        0.20        0.15      2.06 o 
  -5   1  15      255.83      251.12      9.85 o 
  -4   1  15        8.49        2.50      2.37 o 
  -3   1  15       48.31       48.38      4.94 o 
  -2   1  15        0.94        2.32      2.14 o 
  -1   1  15       56.55       51.11      4.40 o 
   0   1  15       11.96        7.47      1.99 o 
   1   1  15      123.44      135.89      6.66 o 
   2   1  15       19.13       15.91      2.86 o 
   3   1  15       17.96       15.79      2.25 o 
   4   1  15       40.46       39.81      3.52 o 
   5   1  15      322.89      334.00      9.46 o 
   6   1  15        0.41       -0.77      2.32 o 
   7   1  15        4.72        5.26      2.04 o 
   8   1  15       20.96       19.31      2.56 o 
   9   1  15        2.37        2.40      2.52 o 
  -9   2  15      132.11      143.18      9.13 o 
  -8   2  15        0.06       -0.35      3.28 o 
  -7   2  15      348.26      370.74     12.78 o 
  -6   2  15        9.01        8.43      3.03 o 
  -5   2  15       45.51       52.10      5.33 o 
  -4   2  15       27.60       21.66      3.27 o 
  -3   2  15      333.75      330.91     11.40 o 
  -2   2  15        2.19        3.63      1.97 o 
  -1   2  15      151.79      151.33      6.77 o 
   0   2  15        0.03       -0.97      2.06 o 
   1   2  15        6.34        3.87      2.37 o 
   2   2  15        7.12        6.07      2.40 o 
   3   2  15      237.67      245.75      9.78 o 
   4   2  15        4.09        1.45      2.09 o 
   5   2  15       14.63       13.21      2.60 o 
   6   2  15        1.23        2.64      1.70 o 
   7   2  15       78.64       83.81      4.58 o 
   8   2  15        0.08        0.00      2.48 o 
  -7   3  15      152.92      174.08     10.24 o 
  -6   3  15        1.71       -0.25      2.11 o 
  -5   3  15      439.90      520.30     38.71 o 
  -4   3  15        4.25        7.07      4.36 o 
  -3   3  15       26.28       24.67      3.95 o 
  -2   3  15        4.41        8.35      2.33 o 
  -1   3  15       76.17       74.95      4.97 o 
   0   3  15        6.98        4.10      2.53 o 
   1   3  15      240.26      237.16      8.71 o 
   2   3  15       12.40       11.70      2.36 o 
   3   3  15       27.35       27.25      3.82 o 
   4   3  15        0.76        0.63      1.74 o 
   5   3  15       50.00       58.84      4.93 o 
   6   3  15       10.16       12.34      4.09 o 
  -3   4  15      141.63      155.76     11.13 o 
  -2   4  15       24.91       25.98      5.12 o 
  -1   4  15       23.90       21.29      2.96 o 
   0   4  15        0.39        0.53      1.46 o 
   1   4  15       12.47       18.23      2.25 o 
   2   4  15       19.48       24.62      5.99 o 
   3   4  15       72.98       67.25      6.49 o 
  -6   0  16      162.27      184.03     13.22 o 
  -4   0  16       83.17       84.81      9.87 o 
  -2   0  16       40.23       36.31      7.44 o 
   0   0  16      268.75      254.04     11.81 o 
   2   0  16       21.71       24.39      4.12 o 
   4   0  16      241.22      225.20     10.72 o 
   6   0  16      213.83      232.53     14.25 o 
  -8   1  16       89.74       93.03      7.72 o 
  -7   1  16       11.59       13.22      4.09 o 
  -6   1  16      185.67      193.17      6.91 o 
  -5   1  16        6.52       10.72      2.29 o 
  -4   1  16        5.23        5.04      2.03 o 
  -3   1  16        2.92        1.91      2.07 o 
  -2   1  16      188.25      212.83      8.90 o 
  -1   1  16        4.84        3.48      2.27 o 
   0   1  16       66.23       61.02      4.17 o 
   1   1  16        9.78        8.42      2.02 o 
   2   1  16      212.01      225.98      6.84 o 
   3   1  16        0.53       -0.16      1.46 o 
   4   1  16      248.20      262.41      9.73 o 
   5   1  16        0.00        1.05      1.56 o 
   6   1  16        4.71        5.42      2.72 o 
   7   1  16        4.27        3.72      2.64 o 
  -6   2  16      393.45      404.93     11.84 o 
  -5   2  16       33.38       38.50      4.06 o 
  -4   2  16      284.72      305.42     13.92 o 
  -3   2  16        6.68        6.54      2.66 o 
  -2   2  16        1.10        1.62      1.60 o 
  -1   2  16        0.02        0.58      1.66 o 
   0   2  16      142.65      157.46      7.16 o 
   1   2  16        8.03        5.40      2.35 o 
   2   2  16      174.81      160.13      8.78 o 
   3   2  16        1.53       -0.27      1.68 o 
   4   2  16       29.59       24.70      2.82 o 
   5   2  16        1.72        3.41      3.76 o 
   6   2  16       51.98       43.25      5.25 o 
  -4   3  16       73.68       83.36      7.23 o 
  -3   3  16        0.21        1.28      2.60 o 
  -2   3  16      282.16      324.73     15.45 o 
  -1   3  16        1.20        1.78      3.08 o 
   0   3  16      183.41      201.27      8.73 o 
   1   3  16       11.79       11.31      2.48 o 
   2   3  16       60.59       67.20      5.02 o 
   3   3  16        1.50       -1.00      1.81 o 
  -5   0  17        6.97        5.78      3.02 o 
  -3   0  17        0.51       -1.32      2.89 o 
  -1   0  17       29.17       32.88      6.07 o 
   1   0  17       22.45       27.06      5.74 o 
   3   0  17      321.53      354.19     16.94 o 
  -5   1  17      152.26      161.23     10.08 o 
  -4   1  17        1.20        0.33      1.82 o 
  -3   1  17      144.45      148.26      5.75 o 
  -2   1  17        4.97       -0.22      1.78 o 
  -1   1  17       11.81       13.24      1.99 o 
   0   1  17        0.25       -0.58      1.74 o 
   1   1  17      317.42      334.25      9.47 o 
   2   1  17        0.38        0.57      1.63 o 
   3   1  17       29.16       23.45      4.11 o 
   4   1  17        5.33        5.41      3.68 o 
  -3   2  17       21.14       24.25      4.01 o 
  -2   2  17       20.91       18.67      4.21 o 
  -1   2  17      217.29      215.97     11.86 o 
   0   2  17       10.42        9.22      2.34 o 
   1   2  17      132.63      125.68     10.12 o 
   2   2  17        0.54        0.41      2.31 o 
                                                 
